# Supplementary material for: 2-(2,3-Dimethyl­anilino)benzohydrazide
Source: Acta Crystallogr Sect E Struct Rep Online. 2012 Jul 25;68(Pt 8):o2527–8. doi: 10.1107/S1600536812032576 (PMC3414975; doi:10.1107/S1600536812032576)
Supplement: Supplementary file 1 [file e-68-o2527-sup1.cif]

##############################################################################
#                                                                            #
# This CIF contains the data in a paper accepted for publication in          #
# Acta Crystallographica Section E. It conforms to the requirements of       #
# Notes for Authors for Acta Crystallographica Section E, and has been       #
# peer reviewed under the auspices of the IUCr Commission on Journals.       #
#                                                                            #
# Full details of the Crystallographic Information File format               #
# are given in the paper "The Crystallographic Information File (CIF):       #
# a New Standard Archive File for Crystallography" by S. R. Hall, F. H.      #
# Allen and I. D. Brown [Acta Cryst. (1991), A47, 655-685].                  #
#                                                                            #
# The current version of the core CIF dictionary is obtainable from          #
# ftp://ftp.iucr.org/pub/cif_core.dic.                                       #
#                                                                            #
# Software is freely available for graphical display of the structure(s)     #
# in this CIF. For information consult the CIF software page                 #
# http://www.iucr.org/resources/cif/software.                                #
#                                                                            #
# This file may be used for bona fide research purposes within the           #
# scientific community so long as proper attribution is given to the journal # 
# article from which it was obtained.                                        #
#                                                                            #
##############################################################################
data_global
_audit_creation_method     'form.cif (version 2.0)'
_journal_data_validation_number     ?
_journal_date_recd_electronic     2012-07-14
_journal_date_accepted     2012-07-18
_journal_name_full     'Acta Crystallographica, Section E'
_journal_year     2012
_journal_volume     68
_journal_issue      8
_journal_page_first     o2527
_journal_page_last     o2528
_journal_paper_category     QO
_journal_paper_doi     10.1107/S1600536812032576
_journal_coeditor_code     HB6900
_publ_contact_author_name     'Professor Fun, Hoong-Kun'
_publ_contact_author_address
;
X-ray Crystallography Unit
School of Physics
Universiti Sains Malaysia
11800 USM, Penang
Malaysia
;
_publ_contact_author_email     hkfun@usm.my
_publ_contact_author_fax     '604 6579150'
_publ_contact_author_phone     '604 6533652'
_publ_section_title
;
2-(2,3-Dimethylanilino)benzohydrazide
;
loop_
    _publ_author_name
    _publ_author_footnote
    _publ_author_address
    'Fun, Hoong-Kun'
;
Thomson Reuters ResearcherID: A-3561-2009.
;
;
X-ray Crystallography Unit
School of Physics
Universiti Sains Malaysia
11800 USM, Penang
Malaysia
;
    'Tze Shyang Chia' ?
;
X-ray Crystallography Unit
School of Physics
Universiti Sains Malaysia
11800 USM, Penang
Malaysia
;
    'Tilal Elsaman' ?
;
Department of Pharmaceutical Chemistry
College of Pharmacy
King Saud University
PO Box 2457
Riyadh 11451
Saudi Arabia
;
    'Mohamed I. Attia' ?
;
Department of Pharmaceutical Chemistry
College of Pharmacy
King Saud University
PO Box 2457
Riyadh 11451
Saudi Arabia
;
    'Hatem A. Abdel-Aziz' ?
;
Department of Pharmaceutical Chemistry
College of Pharmacy
King Saud University
PO Box 2457
Riyadh 11451
Saudi Arabia
;
data_I
_audit_creation_method     SHELXL97
_chemical_name_systematic
;
2-(2,3-Dimethylanilino)benzohydrazide
;
_chemical_name_common     ?
_chemical_formula_moiety     'C15 H17 N3 O'
_chemical_formula_sum     'C15 H17 N3 O'
_chemical_formula_iupac     'C15 H17 N3 O'
_chemical_formula_weight     255.32
_chemical_melting_point     ?
_symmetry_cell_setting     triclinic
_symmetry_space_group_name_H-M     'P -1'
_symmetry_space_group_name_Hall     '-P 1'
loop_
    _symmetry_equiv_pos_as_xyz
    'x, y, z'
    '-x, -y, -z'
_cell_length_a     6.9092(8)
_cell_length_b     6.9609(7)
_cell_length_c     14.9458(15)
_cell_angle_alpha     81.562(2)
_cell_angle_beta     81.328(2)
_cell_angle_gamma     66.269(2)
_cell_volume     647.56(12)
_cell_formula_units_Z     2
_cell_measurement_reflns_used     4059
_cell_measurement_theta_min     2.77
_cell_measurement_theta_max     30.32
_cell_measurement_temperature     100.0(10)
_exptl_crystal_description     block
_exptl_crystal_colour     brown
_exptl_crystal_size_max     0.28
_exptl_crystal_size_mid     0.18
_exptl_crystal_size_min     0.13
_exptl_crystal_density_diffrn     1.309
_exptl_crystal_density_meas     ?
_exptl_crystal_density_method     'not measured'
_exptl_crystal_F_000     272
_exptl_absorpt_coefficient_mu     0.085
_exptl_absorpt_correction_type     multi-scan
_exptl_absorpt_process_details     '(SADABS; Bruker, 2009)'
_exptl_absorpt_correction_T_min     0.9768
_exptl_absorpt_correction_T_max     0.9889
_exptl_special_details
;
The crystal was placed in the cold stream of an Oxford Cryosystems Cobra
open-flow nitrogen cryostat (Cosier & Glazer, 1986) operating at 100.0 (1) K.
;
_diffrn_ambient_temperature     100.0(10)
_diffrn_radiation_type     MoK\a
_diffrn_radiation_wavelength     0.71073
_diffrn_radiation_source     'fine-focus sealed tube'
_diffrn_radiation_monochromator     graphite
_diffrn_measurement_device_type     'Bruker APEX DUO CCD'
_diffrn_measurement_method     '\f and \w'
_diffrn_detector_area_resol_mean     ?
_diffrn_reflns_number     8491
_diffrn_reflns_av_R_equivalents     0.0284
_diffrn_reflns_av_sigmaI/netI     0.0275
_diffrn_reflns_theta_min     1.38
_diffrn_reflns_theta_max     25.00
_diffrn_reflns_theta_full     25.00
_diffrn_measured_fraction_theta_max     0.971
_diffrn_measured_fraction_theta_full     0.971
_diffrn_reflns_limit_h_min     -8
_diffrn_reflns_limit_h_max     8
_diffrn_reflns_limit_k_min     -8
_diffrn_reflns_limit_k_max     8
_diffrn_reflns_limit_l_min     -17
_diffrn_reflns_limit_l_max     17
_diffrn_standards_number     0
_diffrn_standards_interval_count     .
_diffrn_standards_interval_time     .
_diffrn_standards_decay_%     ?
_refine_special_details
;
Refinement of <i>F</i>^2^ against ALL reflections. The weighted <i>R</i>-factor
<i>wR</i> and goodness of fit <i>S</i> are based on <i>F</i>^2^, conventional
<i>R</i>-factors <i>R</i> are based on <i>F</i>, with <i>F</i> set to zero for
negative <i>F</i>^2^. The threshold expression of <i>F</i>^2^ >
\s(<i>F</i>^2^) is used only for calculating <i>R</i>-factors(gt) <i>etc</i>.
and is not relevant to the choice of reflections for refinement.
<i>R</i>-factors based on <i>F</i>^2^ are statistically about twice as large
as those based on <i>F</i>, and <i>R</i>-factors based on ALL data will be
even larger.
;
_reflns_number_total     2218
_reflns_number_gt     1826
_reflns_threshold_expression     I>2\s(I)
_refine_ls_structure_factor_coef     Fsqd
_refine_ls_matrix_type     full
_refine_ls_R_factor_all     0.0500
_refine_ls_R_factor_gt     0.0388
_refine_ls_wR_factor_gt     0.0954
_refine_ls_wR_factor_ref     0.1083
_refine_ls_goodness_of_fit_ref     1.045
_refine_ls_restrained_S_all     1.045
_refine_ls_number_reflns     2218
_refine_ls_number_parameters     190
_refine_ls_number_restraints     0
_refine_ls_hydrogen_treatment     mixed
_refine_ls_weighting_scheme     calc
_refine_ls_weighting_details
       'calc w = 1/[\s^2^(Fo^2^)+(0.0420P)^2^+0.4394P] where P=(Fo^2^+2Fc^2^)/3'
_atom_sites_solution_hydrogens     geom
_atom_sites_solution_primary     direct
_atom_sites_solution_secondary     difmap
_refine_ls_shift/su_max     0.000
_refine_ls_shift/su_mean     0.000
_refine_diff_density_max     0.205
_refine_diff_density_min     -0.197
_refine_ls_extinction_method     none
_refine_ls_extinction_coef     ?
loop_
    _atom_type_symbol
    _atom_type_description
    _atom_type_scat_dispersion_real
    _atom_type_scat_dispersion_imag
    _atom_type_scat_source
    'C' 'C' 0.0033 0.0016
                         'International Tables Vol C Tables 4.2.6.8 and 6.1.1.4'
    'H' 'H' 0.0000 0.0000
                         'International Tables Vol C Tables 4.2.6.8 and 6.1.1.4'
    'N' 'N' 0.0061 0.0033
                         'International Tables Vol C Tables 4.2.6.8 and 6.1.1.4'
    'O' 'O' 0.0106 0.0060
                         'International Tables Vol C Tables 4.2.6.8 and 6.1.1.4'
_computing_data_collection     'APEX2 (Bruker, 2009)'
_computing_cell_refinement     'SAINT (Bruker, 2009)'
_computing_data_reduction     'SAINT (Bruker, 2009)'
_computing_structure_solution     'SHELXTL (Sheldrick, 2008)'
_computing_structure_refinement     'SHELXTL (Sheldrick, 2008)'
_computing_molecular_graphics     'SHELXTL (Sheldrick, 2008)'
_computing_publication_material
;
SHELXTL (Sheldrick, 2008) and PLATON (Spek, 2009)
;
loop_
    _atom_site_type_symbol
    _atom_site_label
    _atom_site_fract_x
    _atom_site_fract_y
    _atom_site_fract_z
    _atom_site_U_iso_or_equiv
    _atom_site_adp_type
    _atom_site_calc_flag
    _atom_site_refinement_flags
    _atom_site_occupancy
    _atom_site_symmetry_multiplicity
    _atom_site_disorder_assembly
    _atom_site_disorder_group
    O O1 0.91711(19) 0.74672(18) 0.09083(8) 0.0228(3) Uani d . 1 1 . .
    N N1 0.7359(2) 0.5409(2) 0.21691(10) 0.0232(4) Uani d . 1 1 . .
    N N2 1.2514(3) 0.5701(2) 0.03071(10) 0.0228(4) Uani d . 1 1 . .
    N N3 1.2742(2) 0.7493(2) -0.01967(10) 0.0220(3) Uani d . 1 1 . .
    C C1 0.4439(3) 0.4330(3) 0.27761(11) 0.0214(4) Uani d . 1 1 . .
    H H1A 0.4763 0.3502 0.2296 0.026 Uiso calc R 1 1 . .
    C C2 0.2757(3) 0.4418(3) 0.34225(12) 0.0235(4) Uani d . 1 1 . .
    H H2A 0.1957 0.3636 0.3385 0.028 Uiso calc R 1 1 . .
    C C3 0.2270(3) 0.5677(3) 0.41256(11) 0.0228(4) Uani d . 1 1 . .
    H H3A 0.1144 0.5724 0.4562 0.027 Uiso calc R 1 1 . .
    C C4 0.3424(3) 0.6870(3) 0.41951(11) 0.0202(4) Uani d . 1 1 . .
    C C5 0.5160(3) 0.6764(3) 0.35493(11) 0.0181(4) Uani d . 1 1 . .
    C C6 0.5649(3) 0.5483(2) 0.28435(11) 0.0181(4) Uani d . 1 1 . .
    C C7 0.9115(3) 0.3622(3) 0.19813(10) 0.0173(4) Uani d . 1 1 . .
    C C8 1.0787(3) 0.3723(3) 0.13174(10) 0.0173(4) Uani d . 1 1 . .
    C C9 1.2500(3) 0.1835(3) 0.11310(11) 0.0205(4) Uani d . 1 1 . .
    H H9A 1.3578 0.1879 0.0684 0.025 Uiso calc R 1 1 . .
    C C10 1.2652(3) -0.0080(3) 0.15836(11) 0.0219(4) Uani d . 1 1 . .
    H H10A 1.3814 -0.1305 0.1445 0.026 Uiso calc R 1 1 . .
    C C11 1.1052(3) -0.0163(3) 0.22493(11) 0.0211(4) Uani d . 1 1 . .
    H H11A 1.1149 -0.1448 0.2565 0.025 Uiso calc R 1 1 . .
    C C12 0.9318(3) 0.1645(3) 0.24464(11) 0.0196(4) Uani d . 1 1 . .
    H H12A 0.8258 0.1562 0.2896 0.023 Uiso calc R 1 1 . .
    C C13 1.0721(3) 0.5779(3) 0.08386(10) 0.0178(4) Uani d . 1 1 . .
    C C14 0.2827(3) 0.8260(3) 0.49557(12) 0.0297(4) Uani d . 1 1 . .
    H H14A 0.1620 0.8139 0.5333 0.045 Uiso calc R 1 1 . .
    H H14B 0.2479 0.9698 0.4707 0.045 Uiso calc R 1 1 . .
    H H14C 0.4002 0.7831 0.5313 0.045 Uiso calc R 1 1 . .
    C C15 0.6429(3) 0.8056(3) 0.36060(13) 0.0272(4) Uani d . 1 1 . .
    H H15A 0.7813 0.7434 0.3285 0.041 Uiso calc R 1 1 . .
    H H15B 0.6571 0.8093 0.4232 0.041 Uiso calc R 1 1 . .
    H H15C 0.5712 0.9465 0.3338 0.041 Uiso calc R 1 1 . .
    H H1N2 1.370(3) 0.454(3) 0.0319(13) 0.027(5) Uiso d . 1 1 . .
    H H1N1 0.756(3) 0.654(3) 0.1890(14) 0.032(6) Uiso d . 1 1 . .
    H H2N3 1.204(3) 0.867(3) 0.0165(13) 0.022(5) Uiso d . 1 1 . .
    H H1N3 1.188(4) 0.795(4) -0.0667(17) 0.053(7) Uiso d . 1 1 . .
loop_
    _atom_site_aniso_label
    _atom_site_aniso_U_11
    _atom_site_aniso_U_22
    _atom_site_aniso_U_33
    _atom_site_aniso_U_12
    _atom_site_aniso_U_13
    _atom_site_aniso_U_23
    O1 0.0206(7) 0.0180(6) 0.0261(6) -0.0056(5) 0.0023(5) -0.0010(5)
    N1 0.0212(9) 0.0164(8) 0.0258(8) -0.0049(6) 0.0064(6) 0.0002(6)
    N2 0.0184(9) 0.0202(8) 0.0263(8) -0.0068(7) 0.0021(6) 0.0018(6)
    N3 0.0226(9) 0.0212(8) 0.0223(8) -0.0101(7) 0.0000(6) 0.0001(6)
    C1 0.0243(10) 0.0181(8) 0.0220(8) -0.0077(7) -0.0084(7) 0.0022(7)
    C2 0.0195(10) 0.0224(9) 0.0308(9) -0.0115(8) -0.0090(7) 0.0073(7)
    C3 0.0121(9) 0.0278(10) 0.0222(9) -0.0048(8) -0.0016(7) 0.0079(7)
    C4 0.0141(9) 0.0215(9) 0.0176(8) 0.0000(7) -0.0042(6) 0.0024(6)
    C5 0.0130(9) 0.0170(8) 0.0217(8) -0.0032(7) -0.0054(6) 0.0019(6)
    C6 0.0151(9) 0.0165(8) 0.0189(8) -0.0039(7) -0.0016(6) 0.0033(6)
    C7 0.0163(9) 0.0191(8) 0.0160(8) -0.0054(7) -0.0034(6) -0.0030(6)
    C8 0.0171(9) 0.0208(9) 0.0150(8) -0.0077(7) -0.0043(6) -0.0016(6)
    C9 0.0174(9) 0.0230(9) 0.0193(8) -0.0063(7) -0.0004(7) -0.0026(7)
    C10 0.0188(10) 0.0197(9) 0.0232(9) -0.0024(7) -0.0039(7) -0.0026(7)
    C11 0.0240(10) 0.0195(9) 0.0192(8) -0.0074(8) -0.0077(7) 0.0026(6)
    C12 0.0192(9) 0.0225(9) 0.0172(8) -0.0088(7) -0.0016(6) -0.0002(6)
    C13 0.0176(9) 0.0218(9) 0.0155(8) -0.0080(8) -0.0031(6) -0.0034(6)
    C14 0.0242(11) 0.0312(10) 0.0246(9) -0.0001(8) -0.0051(8) -0.0039(8)
    C15 0.0206(10) 0.0234(9) 0.0385(11) -0.0083(8) -0.0042(8) -0.0051(8)
_geom_special_details
;
All e.s.d.'s (except the e.s.d. in the dihedral angle between two l.s. planes)
are estimated using the full covariance matrix. The cell e.s.d.'s are taken
into account individually in the estimation of e.s.d.'s in distances, angles
and torsion angles; correlations between e.s.d.'s in cell parameters are only
used when they are defined by crystal symmetry. An approximate (isotropic)
treatment of cell e.s.d.'s is used for estimating e.s.d.'s involving l.s.
planes.
;
loop_
    _geom_bond_atom_site_label_1
    _geom_bond_atom_site_label_2
    _geom_bond_site_symmetry_2
    _geom_bond_distance
    _geom_bond_publ_flag
    O1 C13 . 1.236(2) ?
    N1 C7 . 1.372(2) ?
    N1 C6 . 1.422(2) ?
    N1 H1N1 . 0.89(2) ?
    N2 C13 . 1.353(2) ?
    N2 N3 . 1.412(2) ?
    N2 H1N2 . 0.89(2) ?
    N3 H2N3 . 0.963(19) ?
    N3 H1N3 . 0.93(3) ?
    C1 C2 . 1.382(3) ?
    C1 C6 . 1.394(2) ?
    C1 H1A . 0.9300 ?
    C2 C3 . 1.383(3) ?
    C2 H2A . 0.9300 ?
    C3 C4 . 1.385(2) ?
    C3 H3A . 0.9300 ?
    C4 C5 . 1.406(2) ?
    C4 C14 . 1.503(2) ?
    C5 C6 . 1.395(2) ?
    C5 C15 . 1.505(2) ?
    C7 C12 . 1.411(2) ?
    C7 C8 . 1.422(2) ?
    C8 C9 . 1.401(2) ?
    C8 C13 . 1.489(2) ?
    C9 C10 . 1.375(2) ?
    C9 H9A . 0.9300 ?
    C10 C11 . 1.385(2) ?
    C10 H10A . 0.9300 ?
    C11 C12 . 1.377(2) ?
    C11 H11A . 0.9300 ?
    C12 H12A . 0.9300 ?
    C14 H14A . 0.9600 ?
    C14 H14B . 0.9600 ?
    C14 H14C . 0.9600 ?
    C15 H15A . 0.9600 ?
    C15 H15B . 0.9600 ?
    C15 H15C . 0.9600 ?
loop_
    _geom_angle_atom_site_label_1
    _geom_angle_atom_site_label_2
    _geom_angle_atom_site_label_3
    _geom_angle_site_symmetry_1
    _geom_angle_site_symmetry_3
    _geom_angle
    _geom_angle_publ_flag
    C7 N1 C6 . . 124.88(14) ?
    C7 N1 H1N1 . . 110.0(14) ?
    C6 N1 H1N1 . . 124.1(13) ?
    C13 N2 N3 . . 123.16(15) ?
    C13 N2 H1N2 . . 121.2(13) ?
    N3 N2 H1N2 . . 115.0(13) ?
    N2 N3 H2N3 . . 108.0(11) ?
    N2 N3 H1N3 . . 109.7(15) ?
    H2N3 N3 H1N3 . . 99.5(19) ?
    C2 C1 C6 . . 119.93(16) ?
    C2 C1 H1A . . 120.0 ?
    C6 C1 H1A . . 120.0 ?
    C1 C2 C3 . . 119.54(16) ?
    C1 C2 H2A . . 120.2 ?
    C3 C2 H2A . . 120.2 ?
    C2 C3 C4 . . 121.49(15) ?
    C2 C3 H3A . . 119.3 ?
    C4 C3 H3A . . 119.3 ?
    C3 C4 C5 . . 119.36(15) ?
    C3 C4 C14 . . 120.26(16) ?
    C5 C4 C14 . . 120.38(16) ?
    C6 C5 C4 . . 118.89(15) ?
    C6 C5 C15 . . 120.69(15) ?
    C4 C5 C15 . . 120.39(15) ?
    C1 C6 C5 . . 120.76(15) ?
    C1 C6 N1 . . 119.64(15) ?
    C5 C6 N1 . . 119.57(15) ?
    N1 C7 C12 . . 120.95(15) ?
    N1 C7 C8 . . 120.68(15) ?
    C12 C7 C8 . . 118.37(15) ?
    C9 C8 C7 . . 118.05(15) ?
    C9 C8 C13 . . 121.02(15) ?
    C7 C8 C13 . . 120.93(15) ?
    C10 C9 C8 . . 122.59(16) ?
    C10 C9 H9A . . 118.7 ?
    C8 C9 H9A . . 118.7 ?
    C9 C10 C11 . . 119.13(16) ?
    C9 C10 H10A . . 120.4 ?
    C11 C10 H10A . . 120.4 ?
    C12 C11 C10 . . 120.42(16) ?
    C12 C11 H11A . . 119.8 ?
    C10 C11 H11A . . 119.8 ?
    C11 C12 C7 . . 121.37(15) ?
    C11 C12 H12A . . 119.3 ?
    C7 C12 H12A . . 119.3 ?
    O1 C13 N2 . . 120.69(15) ?
    O1 C13 C8 . . 124.06(15) ?
    N2 C13 C8 . . 115.25(15) ?
    C4 C14 H14A . . 109.5 ?
    C4 C14 H14B . . 109.5 ?
    H14A C14 H14B . . 109.5 ?
    C4 C14 H14C . . 109.5 ?
    H14A C14 H14C . . 109.5 ?
    H14B C14 H14C . . 109.5 ?
    C5 C15 H15A . . 109.5 ?
    C5 C15 H15B . . 109.5 ?
    H15A C15 H15B . . 109.5 ?
    C5 C15 H15C . . 109.5 ?
    H15A C15 H15C . . 109.5 ?
    H15B C15 H15C . . 109.5 ?
loop_
    _geom_torsion_atom_site_label_1
    _geom_torsion_atom_site_label_2
    _geom_torsion_atom_site_label_3
    _geom_torsion_atom_site_label_4
    _geom_torsion_site_symmetry_1
    _geom_torsion_site_symmetry_2
    _geom_torsion_site_symmetry_3
    _geom_torsion_site_symmetry_4
    _geom_torsion
    _geom_torsion_publ_flag
    C6 C1 C2 C3 . . . . 0.9(2) ?
    C1 C2 C3 C4 . . . . 0.5(3) ?
    C2 C3 C4 C5 . . . . -1.5(2) ?
    C2 C3 C4 C14 . . . . 178.65(15) ?
    C3 C4 C5 C6 . . . . 1.2(2) ?
    C14 C4 C5 C6 . . . . -178.98(15) ?
    C3 C4 C5 C15 . . . . 179.57(16) ?
    C14 C4 C5 C15 . . . . -0.6(2) ?
    C2 C1 C6 C5 . . . . -1.2(2) ?
    C2 C1 C6 N1 . . . . -179.12(15) ?
    C4 C5 C6 C1 . . . . 0.1(2) ?
    C15 C5 C6 C1 . . . . -178.22(15) ?
    C4 C5 C6 N1 . . . . 178.07(14) ?
    C15 C5 C6 N1 . . . . -0.3(2) ?
    C7 N1 C6 C1 . . . . -61.6(2) ?
    C7 N1 C6 C5 . . . . 120.45(18) ?
    C6 N1 C7 C12 . . . . 2.0(3) ?
    C6 N1 C7 C8 . . . . -177.41(15) ?
    N1 C7 C8 C9 . . . . -177.64(15) ?
    C12 C7 C8 C9 . . . . 2.9(2) ?
    N1 C7 C8 C13 . . . . 2.7(2) ?
    C12 C7 C8 C13 . . . . -176.72(14) ?
    C7 C8 C9 C10 . . . . -2.1(2) ?
    C13 C8 C9 C10 . . . . 177.53(15) ?
    C8 C9 C10 C11 . . . . 0.2(3) ?
    C9 C10 C11 C12 . . . . 0.9(2) ?
    C10 C11 C12 C7 . . . . 0.0(2) ?
    N1 C7 C12 C11 . . . . 178.61(16) ?
    C8 C7 C12 C11 . . . . -2.0(2) ?
    N3 N2 C13 O1 . . . . -0.2(2) ?
    N3 N2 C13 C8 . . . . -179.91(14) ?
    C9 C8 C13 O1 . . . . 172.87(15) ?
    C7 C8 C13 O1 . . . . -7.5(2) ?
    C9 C8 C13 N2 . . . . -7.4(2) ?
    C7 C8 C13 N2 . . . . 172.23(14) ?
loop_
    _geom_hbond_atom_site_label_D
    _geom_hbond_atom_site_label_H
    _geom_hbond_atom_site_label_A
    _geom_hbond_site_symmetry_A
    _geom_hbond_distance_DH
    _geom_hbond_distance_HA
    _geom_hbond_distance_DA
    _geom_hbond_angle_DHA
    _geom_hbond_publ_flag
    N2 H1N2 N3 2_865 0.89(2) 2.29(2) 3.129(2) 158.4(19) yes
    N1 H1N1 O1 . 0.89(2) 1.90(2) 2.6667(19) 143.4(18) yes
    C11 H11A Cg1 1_645 0.93 2.58 3.303(2) 135 yes
    C14 H14C Cg1 2_666 0.96 2.77 3.535(2) 137 yes
_iucr_refine_instructions_details
;
TITL mo_h58a_0m in P-1 (100K)
CELL 0.71073   6.9092   6.9609  14.9458  81.562  81.328  66.269
ZERR    2.00   0.0008   0.0007   0.0015   0.002   0.002   0.002
LATT  1
SFAC C H N O
UNIT 30 34 6 2
SIZE 0.132 0.182 0.278
L.S. 10
BOND $H
FMAP 2 1 60
PLAN 20
ACTA
CONF
OMIT -4 50
OMIT 2 1 3
OMIT 4 1 7
OMIT 5 3 3
OMIT 3 0 0
OMIT 5 3 2
WGHT    0.042000    0.439400
FVAR       0.88768
O1    4    0.917113    0.746719    0.090830    11.00000    0.02060    0.01799 =
         0.02610   -0.00105    0.00227   -0.00560
N1    3    0.735942    0.540896    0.216910    11.00000    0.02121    0.01638 =
         0.02581    0.00021    0.00645   -0.00488
N2    3    1.251358    0.570068    0.030712    11.00000    0.01841    0.02024 =
         0.02632    0.00179    0.00214   -0.00677
N3    3    1.274178    0.749284   -0.019665    11.00000    0.02260    0.02119 =
         0.02235    0.00006    0.00003   -0.01015
C1    1    0.443889    0.432992    0.277606    11.00000    0.02429    0.01807 =
         0.02201    0.00223   -0.00837   -0.00769
AFIX  43
H1A   2    0.476335    0.350201    0.229649    11.00000   -1.20000
AFIX   0
C2    1    0.275664    0.441816    0.342247    11.00000    0.01954    0.02241 =
         0.03077    0.00733   -0.00904   -0.01148
AFIX  43
H2A   2    0.195702    0.363634    0.338488    11.00000   -1.20000
AFIX   0
C3    1    0.227048    0.567699    0.412559    11.00000    0.01211    0.02785 =
         0.02223    0.00788   -0.00156   -0.00484
AFIX  43
H3A   2    0.114362    0.572362    0.456169    11.00000   -1.20000
AFIX   0
C4    1    0.342401    0.687037    0.419514    11.00000    0.01413    0.02146 =
         0.01765    0.00244   -0.00423   -0.00001
C5    1    0.515977    0.676362    0.354926    11.00000    0.01296    0.01703 =
         0.02174    0.00186   -0.00545   -0.00321
C6    1    0.564939    0.548344    0.284355    11.00000    0.01512    0.01649 =
         0.01891    0.00326   -0.00157   -0.00391
C7    1    0.911520    0.362183    0.198126    11.00000    0.01625    0.01908 =
         0.01602   -0.00301   -0.00339   -0.00538
C8    1    1.078652    0.372306    0.131744    11.00000    0.01715    0.02075 =
         0.01505   -0.00157   -0.00430   -0.00771
C9    1    1.250044    0.183509    0.113104    11.00000    0.01741    0.02301 =
         0.01926   -0.00262   -0.00039   -0.00632
AFIX  43
H9A   2    1.357819    0.187906    0.068354    11.00000   -1.20000
AFIX   0
C10   1    1.265220   -0.008042    0.158358    11.00000    0.01875    0.01965 =
         0.02319   -0.00260   -0.00388   -0.00236
AFIX  43
H10A  2    1.381430   -0.130455    0.144457    11.00000   -1.20000
AFIX   0
C11   1    1.105151   -0.016311    0.224928    11.00000    0.02403    0.01947 =
         0.01917    0.00256   -0.00775   -0.00737
AFIX  43
H11A  2    1.114887   -0.144841    0.256502    11.00000   -1.20000
AFIX   0
C12   1    0.931767    0.164511    0.244642    11.00000    0.01921    0.02245 =
         0.01717   -0.00024   -0.00160   -0.00884
AFIX  43
H12A  2    0.825774    0.156178    0.289563    11.00000   -1.20000
AFIX   0
C13   1    1.072075    0.577856    0.083855    11.00000    0.01756    0.02178 =
         0.01548   -0.00336   -0.00310   -0.00804
C14   1    0.282735    0.826028    0.495573    11.00000    0.02423    0.03118 =
         0.02461   -0.00392   -0.00514   -0.00014
AFIX 137
H14A  2    0.162023    0.813937    0.533318    11.00000   -1.50000
H14B  2    0.247880    0.969795    0.470691    11.00000   -1.50000
H14C  2    0.400189    0.783136    0.531296    11.00000   -1.50000
AFIX   0
C15   1    0.642886    0.805611    0.360595    11.00000    0.02055    0.02343 =
         0.03851   -0.00511   -0.00422   -0.00828
AFIX 137
H15A  2    0.781259    0.743445    0.328451    11.00000   -1.50000
H15B  2    0.657103    0.809284    0.423166    11.00000   -1.50000
H15C  2    0.571246    0.946546    0.333784    11.00000   -1.50000
AFIX   0
H1N2  2    1.370095    0.453997    0.031934    11.00000    0.02666
H1N1  2    0.756054    0.653746    0.189044    11.00000    0.03214
H2N3  2    1.204149    0.866690    0.016533    11.00000    0.02157
H1N3  2    1.188311    0.794783   -0.066740    11.00000    0.05266
HKLF 4 1 0 -1 0 -1 0 0 0 0 -1
REM  mo_h58a_0m in P-1 (100K)
REM R1 =  0.0388 for   1826 Fo > 4sig(Fo)  and  0.0500 for all   2218 data
REM    190 parameters refined using      0 restraints
END
WGHT      0.0420      0.4394
REM Highest difference peak  0.205,  deepest hole -0.197,  1-sigma level  0.044
Q1    1   0.3806  0.7345  0.3778  11.00000  0.05    0.21
Q2    1   0.2365  0.6940  0.3976  11.00000  0.05    0.18
Q3    1   0.2318  0.5610  0.3582  11.00000  0.05    0.16
Q4    1   0.5859  0.5691  0.3338  11.00000  0.05    0.15
Q5    1   1.0688  0.4612  0.1007  11.00000  0.05    0.15
Q6    1   0.6149  0.8991  0.2794  11.00000  0.05    0.15
Q7    1   0.9759  0.3734  0.1609  11.00000  0.05    0.15
Q8    1   1.1939  0.2999  0.1397  11.00000  0.05    0.15
Q9    1   0.6559  0.9149  0.4043  11.00000  0.05    0.15
Q10   1   0.6599  0.5243  0.2576  11.00000  0.05    0.14
Q11   1   0.2965  0.4576  0.3860  11.00000  0.05    0.14
Q12   1   0.5221  0.6492  0.3038  11.00000  0.05    0.14
Q13   1   0.6704  0.8598  0.2991  11.00000  0.05    0.14
Q14   1   1.0830  0.4713  0.1239  11.00000  0.05    0.14
Q15   1   0.4663  0.6442  0.4002  11.00000  0.05    0.14
Q16   1   0.9430  0.2773  0.2254  11.00000  0.05    0.14
Q17   1   0.2937  0.5145  0.2963  11.00000  0.05    0.14
Q18   1   1.2178  0.0690  0.1174  11.00000  0.05    0.13
Q19   1   0.9008  0.2534  0.2030  11.00000  0.05    0.13
Q20   1   1.2756  0.1045  0.1571  11.00000  0.05    0.13
;
