# Supplementary material for: 2-(2,3-Dimethyl­anilino)benzohydrazide
Source: Acta Crystallogr Sect E Struct Rep Online. 2012 Jul 25;68(Pt 8):o2527–8. doi: 10.1107/S1600536812032576 (PMC3414975; doi:10.1107/S1600536812032576)
Supplement: Supplementary file 2 [file e-68-o2527-Isup2.hkl]

# 
# h,k,l, Fc-squared, Fo-squared, sigma(Fo-squared) and status flag 
# 
data_I
_shelx_title ' mo_h58a_0m in P-1 (100K)' 
_shelx_refln_list_code          4 
_shelx_F_calc_maximum      113.27 
_exptl_crystal_F_000       272.00 
_reflns_d_resolution_high  0.8409 
 
loop_ 
 _symmetry_equiv_pos_as_xyz 
 'x, y, z' 
 '-x, -y, -z' 
 
_cell_length_a     6.9092 
_cell_length_b     6.9609 
_cell_length_c    14.9458 
_cell_angle_alpha  81.562 
_cell_angle_beta   81.328 
_cell_angle_gamma  66.269 
 
_shelx_F_squared_multiplier     1.000 
 
loop_ 
 _refln_index_h 
 _refln_index_k 
 _refln_index_l 
 _refln_F_squared_calc 
 _refln_F_squared_meas 
 _refln_F_squared_sigma 
 _refln_observed_status 
   1   0   0       46.28       43.22      2.06 o 
   2   0   0     1112.43     1100.99     38.29 o 
   4   0   0      239.34      265.06     10.89 o 
   5   0   0      572.99      594.39     22.57 o 
   6   0   0      712.52      759.35     28.80 o 
  -7   1   0        3.62        5.33      2.30 o 
  -6   1   0       58.96       62.25      3.70 o 
  -5   1   0        6.79       11.06      1.72 o 
  -4   1   0      277.64      295.60      9.37 o 
  -3   1   0      237.20      239.30      7.10 o 
  -1   1   0        0.43        0.91      0.59 o 
   0   1   0     2811.15     2693.93     65.32 o 
   1   1   0      713.72      652.74     13.07 o 
   2   1   0       21.63       16.63      0.84 o 
   3   1   0       82.98       71.32      3.54 o 
   4   1   0       25.67       23.60      2.26 o 
   5   1   0        0.03       -1.11      0.91 o 
   6   1   0       94.12      104.55      6.09 o 
  -6   2   0        0.00        2.56      1.64 o 
  -5   2   0        4.99        6.74      1.81 o 
  -4   2   0      111.92      106.04      4.65 o 
  -3   2   0      182.28      198.28      6.53 o 
  -2   2   0       40.53       46.10      2.51 o 
  -1   2   0       19.67       17.93      2.13 o 
   0   2   0        0.16        0.08      0.28 o 
   1   2   0        7.79       11.18      0.56 o 
   2   2   0       72.54       79.61      1.52 o 
   3   2   0        1.46        0.01      0.18 o 
   4   2   0       41.19       39.13      1.54 o 
   5   2   0      189.46      182.67      6.96 o 
   6   2   0      404.20      421.25      9.68 o 
   7   2   0      203.48      194.64      6.31 o 
  -5   3   0       33.31       30.46      3.19 o 
  -4   3   0      121.62      104.41      4.87 o 
  -3   3   0      100.03       92.59      2.90 o 
  -2   3   0       28.52       30.35      1.73 o 
  -1   3   0       12.24       17.35      1.00 o 
   0   3   0      100.99       93.28      1.64 o 
   1   3   0      106.27       93.35      1.29 o 
   2   3   0     2326.72     2328.26     24.76 o 
   3   3   0        2.03        6.07      0.72 o 
   4   3   0        0.26       -0.62      0.53 o 
   6   3   0      292.89      294.18      5.50 o 
   7   3   0      132.25      130.69      3.41 o 
   8   3   0       74.80       78.53      3.98 o 
  -4   4   0       14.74       11.42      1.54 o 
  -3   4   0        0.28       -1.09      0.90 o 
  -2   4   0       33.70       38.90      1.71 o 
   0   4   0       49.51       54.35      1.36 o 
   1   4   0       15.85       10.78      0.62 o 
   2   4   0     1191.28     1204.04     16.61 o 
   3   4   0       30.15       25.70      1.08 o 
   4   4   0        8.54        8.37      0.61 o 
   5   4   0       60.81       62.39      1.75 o 
   6   4   0       82.22       86.45      4.81 o 
   7   4   0       48.31       44.47      2.12 o 
   8   4   0       42.27       38.71      2.11 o 
  -3   5   0       99.14       99.82      2.88 o 
  -2   5   0       60.67       72.20      2.41 o 
  -1   5   0       87.70       92.33      2.83 o 
   0   5   0      398.31      403.84      7.52 o 
   1   5   0       36.85       35.26      1.38 o 
   2   5   0       33.64       30.62      0.97 o 
   3   5   0      124.87      129.29      2.06 o 
   4   5   0        0.84       -0.09      0.58 o 
   5   5   0       44.71       44.96      1.78 o 
   6   5   0       91.25       92.78      3.19 o 
   7   5   0       22.45       20.14      1.80 o 
  -2   6   0        0.14       -1.23      2.10 o 
  -1   6   0        9.83       11.53      1.42 o 
   0   6   0        0.61       -2.15      1.07 o 
   1   6   0        0.66       -2.02      1.42 o 
   2   6   0        1.08       -1.25      0.69 o 
   3   6   0        6.14        7.85      1.26 o 
   4   6   0       42.20       36.61      1.39 o 
   5   6   0       15.87       10.55      1.20 o 
   6   6   0        8.61        3.15      1.20 o 
   7   6   0       20.80       27.28      2.31 o 
  -1   7   0        0.69        1.07      1.32 o 
   0   7   0      135.14      139.68      3.54 o 
   1   7   0       18.62       16.82      1.85 o 
   2   7   0       14.88       10.75      1.23 o 
   3   7   0       60.17       55.77      2.33 o 
   4   7   0      200.50      188.46      4.11 o 
   5   7   0       42.97       35.56      1.99 o 
   6   7   0       12.83       16.41      1.50 o 
   2   8   0       14.19       17.27      2.63 o 
   3   8   0        0.80       -1.13      1.74 o 
   4   8   0       15.54       12.86      2.15 o 
  -4  -8   1        6.60        4.75      1.61 o 
  -3  -8   1       19.27       22.08      3.39 o 
  -2  -8   1        0.36       -1.73      1.33 o 
  -6  -7   1       17.89       17.68      1.25 o 
  -5  -7   1        4.16        1.96      1.10 o 
  -4  -7   1        0.79       -0.45      1.12 o 
  -3  -7   1      106.96       95.87      2.89 o 
  -2  -7   1        8.76        8.63      1.19 o 
  -1  -7   1       64.63       61.40      2.15 o 
   0  -7   1       23.63       29.55      1.87 o 
   1  -7   1        9.68       10.88      1.65 o 
  -7  -6   1        5.52        2.09      1.37 o 
  -6  -6   1       11.09        6.04      1.19 o 
  -5  -6   1       16.12       14.82      1.48 o 
  -4  -6   1       16.01       17.69      0.93 o 
  -3  -6   1       59.41       54.52      2.17 o 
  -2  -6   1        0.49       -1.11      0.65 o 
  -1  -6   1        0.45       -1.03      0.97 o 
   0  -6   1        7.00        4.44      1.14 o 
   1  -6   1        0.61        0.22      1.03 o 
   2  -6   1        0.40        0.80      1.07 o 
  -7  -5   1       14.09       15.11      2.25 o 
  -6  -5   1        1.72        0.41      0.94 o 
  -5  -5   1      276.16      283.51      4.96 o 
  -4  -5   1       71.44       70.77      1.78 o 
  -3  -5   1      169.31      167.73      2.44 o 
  -2  -5   1        2.63        1.85      0.51 o 
  -1  -5   1       24.12       26.09      2.03 o 
   0  -5   1       62.09       50.58      2.95 o 
   1  -5   1      529.46      545.66      9.80 o 
   2  -5   1        1.21        1.10      0.88 o 
   3  -5   1       59.37       54.96      2.18 o 
  -7  -4   1        0.16       -0.50      1.16 o 
  -6  -4   1       58.33       60.76      2.11 o 
  -5  -4   1        0.82        1.74      0.69 o 
  -4  -4   1        6.18        5.37      0.56 o 
  -3  -4   1        3.94        6.46      0.61 o 
  -2  -4   1       16.03       18.05      0.74 o 
  -1  -4   1        3.15        3.64      0.42 o 
   0  -4   1       15.61       18.07      0.76 o 
   1  -4   1       10.22        2.94      0.55 o 
   2  -4   1      195.63      199.53      4.15 o 
   3  -4   1       68.61       67.30      2.10 o 
   4  -4   1       12.10       12.36      4.13 o 
  -8  -3   1       29.96       33.81      2.89 o 
  -7  -3   1        9.42       11.71      1.83 o 
  -6  -3   1        2.37        1.11      0.73 o 
  -5  -3   1       12.50       10.83      1.23 o 
  -4  -3   1       12.08       12.10      0.90 o 
  -3  -3   1      505.16      488.82      6.39 o 
  -2  -3   1      294.96      287.76      3.61 o 
  -1  -3   1      734.92      787.74      8.29 o 
   0  -3   1       44.49       41.60      1.15 o 
   1  -3   1       61.93       58.83      2.31 o 
   2  -3   1        1.78        3.05      0.86 o 
   3  -3   1       47.72       48.71      2.00 o 
   4  -3   1      242.71      221.25     15.09 o 
   5  -3   1       63.78       58.31      4.00 o 
  -6  -2   1      151.08      148.49      4.21 o 
  -5  -2   1        9.16        7.63      0.96 o 
  -4  -2   1      267.82      305.21      4.48 o 
  -2  -2   1       57.70       53.27      1.20 o 
  -1  -2   1       21.27       22.80      0.67 o 
   0  -2   1        5.87        4.76      0.42 o 
   1  -2   1      462.34      448.09      7.25 o 
   2  -2   1      208.49      238.84      3.91 o 
   3  -2   1      118.98      129.81      4.78 o 
   4  -2   1        0.05       -0.63      1.11 o 
   5  -2   1       44.83       40.31      3.20 o 
   6  -2   1        2.12        4.57      1.86 o 
  -7  -1   1        0.00        0.29      1.72 o 
  -6  -1   1      131.04      128.96      7.11 o 
  -5  -1   1       26.95       26.21      2.96 o 
  -4  -1   1        1.63        2.64      1.08 o 
  -2  -1   1       94.76      102.00      1.91 o 
  -1  -1   1       63.29       55.21      1.51 o 
   0  -1   1       64.05       50.94      2.17 o 
   1  -1   1       14.81       23.28      2.59 o 
   2  -1   1        3.07        9.76      1.62 o 
   3  -1   1        7.91       11.12      1.36 o 
   4  -1   1      109.15      123.74      4.61 o 
   5  -1   1        0.01       -0.72      1.06 o 
   6  -1   1       17.76       20.23      2.40 o 
  -7   0   1       16.03       15.85      3.22 o 
  -6   0   1      327.77      360.50     15.34 o 
  -5   0   1       53.23       52.19      4.24 o 
  -4   0   1       11.28       15.27      2.15 o 
  -3   0   1      173.92      172.78      7.40 o 
  -2   0   1        3.51        2.06      0.76 o 
  -1   0   1     3330.10     3140.01    107.30 o 
   0   0   1      473.13      420.99     14.51 o 
   1   0   1     1154.78     1203.51     29.16 o 
   2   0   1       13.52       13.83      1.55 o 
   3   0   1      212.50      223.97      8.88 o 
   4   0   1       26.89       28.95      2.74 o 
   5   0   1       85.46       90.81      5.39 o 
   6   0   1      207.76      216.64      7.19 o 
  -6   1   1       21.75       20.69      2.41 o 
  -5   1   1       26.85       24.50      2.38 o 
  -4   1   1       27.98       34.59      3.46 o 
  -3   1   1        3.31        3.96      1.33 o 
  -2   1   1       22.82       16.84      1.90 o 
  -1   1   1      328.10      289.42     10.88 o 
   0   1   1        2.69        1.55      0.32 o 
   1   1   1     2561.74     2378.46     46.86 o 
   2   1   1      330.98      339.74      7.21 o 
   3   1   1       35.19       32.96      2.14 o 
   4   1   1       18.09        0.14      0.55 o 
   5   1   1       16.71       20.03      2.36 o 
   6   1   1      219.64      242.63     10.62 o 
  -6   2   1        1.94        5.62      1.92 o 
  -5   2   1       70.65       72.97      5.16 o 
  -4   2   1        5.24        5.58      1.54 o 
  -3   2   1       57.62       57.03      3.06 o 
  -2   2   1      314.21      353.63      9.98 o 
  -1   2   1      207.61      146.29      6.60 o 
   0   2   1       21.72       22.92      1.37 o 
   1   2   1     1538.83     1446.99     17.57 o 
   2   2   1      129.17      137.97      2.26 o 
   3   2   1       29.14       25.26      3.37 o 
   4   2   1      695.57      732.59     15.60 o 
   5   2   1      268.05      299.19      6.91 o 
   6   2   1      203.97      214.18      5.41 o 
   7   2   1       20.11       19.16      1.93 o 
  -5   3   1        3.27        2.90      1.75 o 
  -4   3   1       20.04       21.75      3.52 o 
  -3   3   1        3.10        4.21      0.82 o 
  -2   3   1      199.00      195.90      3.56 o 
  -1   3   1      103.02       35.24      2.94 o 
   0   3   1        1.32       -0.59      0.33 o 
   1   3   1        8.33       11.73      0.70 o 
   2   3   1       43.52       48.39      0.96 o 
   3   3   1       49.46       44.81      1.25 o 
   4   3   1        2.73        3.75      0.68 o 
   6   3   1       82.01       87.51      2.56 o 
   7   3   1       24.69       26.44      2.40 o 
   8   3   1        0.94       -0.57      1.43 o 
  -4   4   1      107.23       97.35      3.18 o 
  -3   4   1       21.23       14.85      1.45 o 
  -2   4   1        1.18       -0.56      0.84 o 
  -1   4   1        0.23        0.28      0.95 o 
   0   4   1      143.47      142.65      2.36 o 
   1   4   1       11.35       15.75      0.58 o 
   2   4   1        7.23        8.15      0.63 o 
   3   4   1       65.76       68.01      1.31 o 
   4   4   1        0.05       -0.87      0.44 o 
   5   4   1       40.11       37.00      1.39 o 
   6   4   1        0.14       -0.43      0.87 o 
   7   4   1       22.87       24.89      3.25 o 
   8   4   1       13.35       12.04      2.33 o 
  -3   5   1       10.30       12.83      1.97 o 
  -2   5   1       75.72       76.62      2.50 o 
  -1   5   1      135.38      132.02      4.01 o 
   0   5   1      465.64      467.35      7.38 o 
   1   5   1      312.68      305.88      4.19 o 
   2   5   1       77.69       75.84      1.58 o 
   3   5   1       61.15       54.77      1.33 o 
   4   5   1       37.96       37.51      1.14 o 
   5   5   1      194.98      181.09      3.51 o 
   6   5   1      265.08      275.07      6.38 o 
   7   5   1       44.23       45.38      2.38 o 
  -2   6   1        0.76       -0.02      1.07 o 
  -1   6   1        0.56        0.61      1.05 o 
   0   6   1      257.94      257.47      4.86 o 
   1   6   1       14.70        8.57      2.31 o 
   2   6   1       16.96       16.43      1.00 o 
   3   6   1        7.60        7.94      1.06 o 
   4   6   1       10.73        9.53      1.01 o 
   5   6   1       41.72       39.14      1.43 o 
   6   6   1      120.81      129.43      3.40 o 
   7   6   1      101.86      110.21      3.84 o 
  -1   7   1       22.01       23.51      1.99 o 
   0   7   1       41.76       46.29      2.29 o 
   1   7   1      222.24      234.14      4.03 o 
   2   7   1       10.30       10.03      1.46 o 
   3   7   1       82.55       82.87      2.65 o 
   4   7   1        2.75        3.90      1.09 o 
   5   7   1       19.01       24.10      1.68 o 
   6   7   1       21.85       20.65      1.71 o 
   2   8   1        0.90        0.87      1.43 o 
   3   8   1        0.03        0.84      1.44 o 
   4   8   1        7.06        4.13      1.48 o 
  -6  -7   2        0.29        0.90      0.85 o 
  -5  -7   2        3.70        1.00      1.23 o 
  -4  -7   2        6.77        7.73      1.30 o 
  -3  -7   2        3.07        2.86      1.13 o 
  -2  -7   2        2.31        0.15      1.02 o 
  -1  -7   2        0.21       -1.70      0.93 o 
   0  -7   2       23.30       21.39      2.91 o 
  -7  -6   2       14.25       19.03      2.00 o 
  -6  -6   2       12.57       12.96      1.91 o 
  -5  -6   2        0.41        1.17      0.72 o 
  -4  -6   2        2.59        3.20      0.72 o 
  -3  -6   2        0.09        0.16      0.86 o 
  -2  -6   2        0.31        1.32      0.69 o 
  -1  -6   2       47.54       43.60      1.62 o 
   0  -6   2        9.36       10.26      1.25 o 
   1  -6   2       10.68       11.97      1.45 o 
   2  -6   2        3.07        2.81      1.26 o 
  -7  -5   2        3.66        3.11      2.06 o 
  -6  -5   2       35.79       37.66      1.93 o 
  -5  -5   2      896.76      923.86     13.59 o 
  -4  -5   2      248.23      254.57      3.66 o 
  -3  -5   2       27.84       30.36      1.07 o 
  -2  -5   2      161.18      171.05      2.48 o 
  -1  -5   2      246.79      254.46      4.58 o 
   0  -5   2      338.37      320.92      5.50 o 
   1  -5   2      689.35      688.81     14.07 o 
   2  -5   2       12.86       14.95      1.34 o 
   3  -5   2        1.54        3.01      1.55 o 
  -7  -4   2        9.81       10.16      1.31 o 
  -6  -4   2       44.87       41.69      2.44 o 
  -5  -4   2      832.38      824.61     12.08 o 
  -4  -4   2        1.93        1.60      0.51 o 
  -3  -4   2        0.09        0.30      0.40 o 
  -2  -4   2       54.78       58.10      1.32 o 
  -1  -4   2      291.30      299.62      3.55 o 
   0  -4   2       60.61       70.78      1.54 o 
   1  -4   2      301.29      288.63      6.59 o 
   2  -4   2      118.40      113.06      2.87 o 
   3  -4   2        3.87        3.64      0.92 o 
   4  -4   2        1.72        3.60      2.97 o 
  -7  -3   2       35.88       34.84      1.78 o 
  -6  -3   2       71.93       72.33      2.16 o 
  -5  -3   2      708.61      723.45     16.04 o 
  -4  -3   2      228.95      212.05      3.57 o 
  -3  -3   2       22.70       21.88      0.73 o 
  -2  -3   2      778.00      762.85      9.63 o 
  -1  -3   2      218.56      215.32      3.59 o 
   0  -3   2      113.92      107.14      1.97 o 
   1  -3   2        0.06       -0.26      0.44 o 
   2  -3   2       60.25       57.37      4.98 o 
   3  -3   2        0.67       -0.20      0.89 o 
   4  -3   2        0.00        1.88      2.39 o 
   5  -3   2       84.19       82.32      6.45 o 
  -7  -2   2       16.13       16.32      1.59 o 
  -6  -2   2        4.99        4.51      1.02 o 
  -5  -2   2        1.08        0.49      0.76 o 
  -4  -2   2      185.69      201.59      4.21 o 
  -3  -2   2      278.56      293.85      5.19 o 
  -1  -2   2      119.29      110.18      1.50 o 
   0  -2   2     1297.79     1331.11     16.37 o 
   2  -2   2      243.60      266.16      6.18 o 
   3  -2   2       41.15       40.05      4.25 o 
   4  -2   2       64.52       68.98      4.75 o 
   5  -2   2      232.66      219.71     14.04 o 
   6  -2   2       14.29       17.69      2.51 o 
  -7  -1   2        5.16        5.93      2.21 o 
  -6  -1   2        9.09       11.22      2.44 o 
  -5  -1   2       46.43       47.29      3.87 o 
  -4  -1   2       17.03       19.03      1.11 o 
  -3  -1   2     1654.23     1746.71     35.97 o 
  -1  -1   2      165.14      145.17      2.20 o 
   0  -1   2     1208.94     1155.70     15.59 o 
   1  -1   2    10548.11    10964.00    292.57 o 
   2  -1   2      739.79      655.22     99.35 o 
   3  -1   2     1358.07     1424.94     35.38 o 
   4  -1   2       86.44       93.85      3.82 o 
   5  -1   2       21.06       21.45      2.20 o 
   6  -1   2      103.52      110.83      4.85 o 
  -7   0   2        4.28        5.36      2.41 o 
  -6   0   2       19.78       18.26      3.16 o 
  -5   0   2       20.87       23.88      3.18 o 
  -4   0   2       14.39        9.48      1.83 o 
  -3   0   2      340.27      354.76     13.67 o 
  -1   0   2       16.73       14.16      1.06 o 
   0   0   2      175.11      169.18      2.78 o 
   1   0   2        1.27       -0.62      0.56 o 
   2   0   2      778.30      819.09     20.18 o 
   3   0   2       38.05       38.53      1.87 o 
   4   0   2      102.58      115.73      3.99 o 
   5   0   2        0.39       -0.57      0.87 o 
   6   0   2       12.15       17.42      1.93 o 
  -6   1   2        0.33       -0.03      1.25 o 
  -5   1   2        0.94        2.91      1.76 o 
  -4   1   2       36.09       42.68      3.77 o 
  -3   1   2        3.44        4.73      1.42 o 
  -2   1   2      457.42      484.94     18.08 o 
  -1   1   2        9.62        0.11      0.27 o 
   0   1   2      702.75      625.54     10.20 o 
   1   1   2      107.25      108.87      2.31 o 
   2   1   2       19.52       14.64      1.22 o 
   3   1   2       98.78       91.02      3.91 o 
   4   1   2        1.13        1.78      0.80 o 
   5   1   2       24.82       24.43      2.62 o 
  -6   2   2       33.36       39.94      3.48 o 
  -5   2   2      144.03      153.75      6.16 o 
  -4   2   2        0.03       -0.08      1.07 o 
  -3   2   2       11.33       14.24      1.79 o 
  -2   2   2      792.32      874.80     15.99 o 
  -1   2   2      743.07      766.12     24.87 o 
   0   2   2     1177.69     1124.55     18.83 o 
   1   2   2       52.53       45.63      1.18 o 
   2   2   2      247.95      263.94      3.93 o 
   3   2   2     1139.78     1264.73     26.20 o 
   4   2   2      282.50      273.17      3.99 o 
   6   2   2      120.39      135.27      4.64 o 
  -5   3   2        0.86        3.12      1.81 o 
  -4   3   2       45.79       42.69      3.42 o 
  -3   3   2       18.18       16.18      1.23 o 
  -2   3   2        1.35        0.73      0.49 o 
  -1   3   2      718.62      736.31     28.12 o 
   0   3   2        3.21        5.51      0.54 o 
   1   3   2        9.72       11.58      0.46 o 
   2   3   2      402.09      417.40      4.57 o 
   3   3   2      354.90      380.97      5.06 o 
   4   3   2        3.42        2.16      0.72 o 
   6   3   2      104.57      102.87      2.81 o 
   7   3   2       10.97       11.51      1.40 o 
   8   3   2       21.42       15.23      2.02 o 
  -4   4   2       67.66       63.47      2.56 o 
  -3   4   2       61.99       51.13      2.30 o 
  -2   4   2       76.56       76.51      2.06 o 
  -1   4   2      320.93      212.26      9.98 o 
   0   4   2        1.87        4.13      0.71 o 
   1   4   2      108.60      100.64      1.95 o 
   2   4   2       63.68       57.27      1.42 o 
   3   4   2      295.81      279.72      3.36 o 
   4   4   2       32.14       34.59      1.43 o 
   5   4   2        8.69        8.01      0.77 o 
   6   4   2       36.23       34.30      3.17 o 
   7   4   2        2.13        1.07      0.93 o 
   8   4   2       17.38       15.88      1.53 o 
  -3   5   2        4.46        6.75      1.10 o 
  -2   5   2        3.42        2.79      0.95 o 
  -1   5   2        5.76        3.21      0.99 o 
   0   5   2      252.60      256.82      4.58 o 
   1   5   2       49.69       46.86      1.46 o 
   2   5   2       10.28        9.33      0.81 o 
   3   5   2        0.40       -0.93      0.47 o 
   4   5   2        5.59        3.78      0.64 o 
   5   5   2       11.17        7.26      1.18 o 
   6   5   2      214.43      201.86      6.14 o 
   7   5   2        8.40        6.09      1.60 o 
  -2   6   2        1.92        1.59      1.15 o 
  -1   6   2        5.58        5.89      1.22 o 
   0   6   2      263.71      270.39      5.02 o 
   1   6   2      913.15      957.68     11.47 o 
   2   6   2       16.86       14.66      0.96 o 
   3   6   2        0.50        0.50      1.98 o 
   4   6   2        0.38       -1.34      0.67 o 
   5   6   2        3.48        0.93      0.77 o 
   6   6   2      503.25      501.62      8.99 o 
   7   6   2      195.31      212.62      5.67 o 
  -1   7   2        2.74        5.01      2.41 o 
   0   7   2       43.81       47.13      2.98 o 
   1   7   2      103.88      116.18      3.23 o 
   2   7   2      213.22      230.00      4.08 o 
   3   7   2        0.03        0.60      0.99 o 
   4   7   2        0.06        0.22      1.24 o 
   5   7   2        0.01       -1.53      0.91 o 
   6   7   2        9.32        5.42      0.99 o 
   2   8   2       52.62       47.83      2.60 o 
   3   8   2        2.16        0.97      1.47 o 
   4   8   2        0.01       -2.58      1.49 o 
   5   8   2        9.00       11.93      1.53 o 
  -5  -7   3        7.55        8.85      1.40 o 
  -4  -7   3        2.09        1.37      1.60 o 
  -3  -7   3      105.64      105.88      2.72 o 
  -2  -7   3        0.44        0.40      1.75 o 
  -1  -7   3        5.24        6.58      1.09 o 
   0  -7   3       38.74       44.85      2.54 o 
  -6  -6   3       45.85       47.77      2.24 o 
  -5  -6   3       62.93       64.30      1.74 o 
  -4  -6   3       39.45       36.96      1.56 o 
  -3  -6   3        2.02        1.61      0.86 o 
  -2  -6   3      106.15       99.61      2.13 o 
  -1  -6   3        0.67        0.54      0.79 o 
   0  -6   3       64.28       65.97      2.66 o 
   1  -6   3        1.98        2.97      1.16 o 
   2  -6   3      121.71      116.71      3.76 o 
  -7  -5   3        0.34        2.13      1.20 o 
  -6  -5   3       69.81       68.79      2.51 o 
  -5  -5   3      229.36      231.42      4.34 o 
  -4  -5   3       15.12       15.83      0.93 o 
  -3  -5   3        9.15       10.22      0.96 o 
  -2  -5   3       42.50       41.97      1.40 o 
  -1  -5   3        4.42        6.35      0.67 o 
   0  -5   3       30.94       30.28      1.81 o 
   1  -5   3      158.55      147.84      3.72 o 
   2  -5   3       56.92       62.21      2.32 o 
   3  -5   3      111.24      104.34      3.02 o 
  -7  -4   3        1.09        1.90      1.07 o 
  -6  -4   3       99.37       96.54      2.76 o 
  -5  -4   3      106.58      106.22      2.49 o 
  -4  -4   3      256.92      247.55      3.43 o 
  -3  -4   3       30.68       26.93      0.98 o 
  -2  -4   3      305.40      296.20      3.88 o 
  -1  -4   3       10.56       11.45      0.57 o 
   0  -4   3       38.94       35.40      1.28 o 
   1  -4   3      317.32      317.13      6.05 o 
   2  -4   3      537.84      551.79     13.14 o 
   3  -4   3       30.91       27.73      1.56 o 
   4  -4   3       13.45       17.24      3.45 o 
  -7  -3   3       33.69       32.18      1.63 o 
  -6  -3   3      279.72      272.21      5.36 o 
  -5  -3   3      381.53      378.17      6.91 o 
  -4  -3   3        0.12       -0.10      0.50 o 
  -3  -3   3        1.05        0.30      0.37 o 
  -2  -3   3       11.03       12.85      0.68 o 
  -1  -3   3      315.67      335.94      3.82 o 
   0  -3   3      117.84      144.33      2.61 o 
   1  -3   3       27.75       26.42      1.91 o 
   2  -3   3       90.84       93.71      2.98 o 
   3  -3   3        0.03       -0.24      2.45 o 
   4  -3   3        2.79        1.24      1.32 o 
   5  -3   3       61.22       60.22      5.78 o 
  -7  -2   3        4.43        4.70      1.58 o 
  -6  -2   3       52.67       44.13      2.25 o 
  -5  -2   3      186.52      184.83      3.71 o 
  -4  -2   3        6.05        5.91      0.70 o 
  -3  -2   3       22.98       26.89      0.94 o 
  -2  -2   3       68.30       57.93      2.41 o 
  -1  -2   3       44.27       40.49      0.79 o 
   0  -2   3      132.12      123.11      2.09 o 
   1  -2   3      112.97      123.79      7.38 o 
   2  -2   3       10.59       14.74      1.13 o 
   3  -2   3       42.57       41.18      1.90 o 
   4  -2   3       37.93       38.55      4.32 o 
   5  -2   3       39.98       37.67      4.33 o 
   6  -2   3        1.23        6.50      2.56 o 
  -7  -1   3       30.11       21.67      3.56 o 
  -6  -1   3       28.36       21.51      3.17 o 
  -5  -1   3       59.66       57.94      4.36 o 
  -4  -1   3       82.39       97.78      2.19 o 
  -3  -1   3      260.81      269.15      3.92 o 
  -2  -1   3        5.79       -0.03      0.18 o 
  -1  -1   3      628.89      577.81      6.82 o 
   0  -1   3     3862.64     3825.92     41.43 o 
   2  -1   3        3.69        1.08      0.48 o 
   3  -1   3       78.83       94.68      4.98 o 
   4  -1   3        0.94        0.77      0.96 o 
   5  -1   3       57.75       50.15      3.04 o 
   6  -1   3       11.23       14.80      2.05 o 
  -7   0   3        4.15        5.76      2.53 o 
  -6   0   3      152.28      158.73      8.69 o 
  -5   0   3      321.24      325.59     13.89 o 
  -4   0   3      148.20      162.59      7.82 o 
  -3   0   3      360.44      387.53     15.00 o 
  -2   0   3        0.66       -0.06      0.19 o 
  -1   0   3        1.87        2.08      0.73 o 
   0   0   3       26.96       22.57      0.55 o 
   1   0   3     6327.43     6368.95     98.96 o 
   2   0   3        1.65        2.43      0.49 o 
   3   0   3      136.73      124.93      3.80 o 
   4   0   3        0.15        1.19      0.73 o 
   5   0   3       26.08       23.52      2.06 o 
  -6   1   3        3.54        4.81      2.46 o 
  -5   1   3      134.52      137.91      7.81 o 
  -4   1   3      633.98      668.83     25.48 o 
  -3   1   3      197.66      220.01      9.67 o 
  -2   1   3       85.51       86.79      2.34 o 
  -1   1   3       11.65        8.49      0.91 o 
   0   1   3        3.59        4.43      0.37 o 
   1   1   3     3827.23     3822.90     49.05 o 
   3   1   3       40.24       34.06      1.60 o 
   4   1   3      201.41      200.72      4.52 o 
   5   1   3       31.40       30.54      1.93 o 
  -6   2   3        0.66       -0.22      1.57 o 
  -5   2   3      100.23       96.85      4.73 o 
  -4   2   3        8.48        8.65      2.32 o 
  -3   2   3       33.92       35.19      3.56 o 
  -2   2   3       81.97       90.88      2.62 o 
  -1   2   3      559.42      590.15      9.46 o 
   0   2   3      551.02      564.91      7.46 o 
   1   2   3      626.16      565.75      5.36 o 
   2   2   3      157.47      147.59      2.37 o 
   3   2   3      273.39      293.06     13.05 o 
   4   2   3      282.25      246.77     16.49 o 
   5   2   3        9.09       10.31      2.07 o 
   6   2   3       38.27       42.78      2.41 o 
  -5   3   3        7.94        9.46      2.17 o 
  -4   3   3      192.94      184.68      7.01 o 
  -3   3   3        0.60        2.06      0.81 o 
  -1   3   3      140.04      161.86      5.28 o 
   0   3   3       73.64       80.67      1.43 o 
   1   3   3       51.90       56.22      1.08 o 
   2   3   3       19.50       22.01      0.58 o 
   3   3   3      295.63      331.70      4.48 o 
   4   3   3      328.83      335.57      6.17 o 
   6   3   3       66.31       68.50      2.23 o 
   7   3   3        8.59        9.83      1.73 o 
   8   3   3        0.57        0.53      1.44 o 
  -4   4   3      100.39       82.03      3.54 o 
  -3   4   3       91.05       64.17      2.58 o 
  -2   4   3       55.93       46.95      1.71 o 
  -1   4   3      213.34      221.79      5.16 o 
   0   4   3        5.11        8.48      0.57 o 
   1   4   3        8.34        8.35      0.68 o 
   2   4   3       20.03       21.05      0.75 o 
   3   4   3      889.70      883.37      9.81 o 
   4   4   3      244.31      233.35      3.34 o 
   5   4   3       16.65       13.41      0.98 o 
   6   4   3        4.25        2.82      0.98 o 
   7   4   3        8.40        7.64      1.16 o 
   8   4   3        5.46        3.85      1.52 o 
  -3   5   3        6.48        4.73      0.99 o 
  -2   5   3       26.89       24.51      1.46 o 
  -1   5   3        0.17       -0.94      0.84 o 
   0   5   3       32.28       30.07      1.49 o 
   1   5   3       32.58       32.91      1.20 o 
   2   5   3       60.25       58.30      1.58 o 
   3   5   3       10.63       11.53      0.71 o 
   4   5   3        0.83        0.88      0.71 o 
   5   5   3        0.87       -0.12      0.80 o 
   6   5   3       10.19        7.11      1.28 o 
   7   5   3       10.37       10.06      1.46 o 
  -2   6   3       79.57       82.21      2.86 o 
  -1   6   3        0.79        0.75      1.09 o 
   0   6   3      208.63      225.56      4.43 o 
   1   6   3      100.49      110.20      4.44 o 
   2   6   3      129.48      133.34      2.40 o 
   3   6   3       10.10        8.47      1.11 o 
   4   6   3      217.59      217.23      3.35 o 
   5   6   3       45.58       37.76      1.34 o 
   6   6   3      109.26      134.38      3.44 o 
   7   6   3        1.10        1.38      2.18 o 
  -1   7   3       37.88       48.72      3.28 o 
   0   7   3        1.14        0.43      1.33 o 
   1   7   3      125.92      134.49      4.06 o 
   2   7   3       43.12       46.62      1.74 o 
   3   7   3       12.26       13.09      2.33 o 
   4   7   3       10.62       10.21      1.85 o 
   5   7   3       27.46       19.63      1.52 o 
   6   7   3        1.58        0.35      0.86 o 
   2   8   3        2.66        2.66      1.44 o 
   3   8   3        5.53        3.83      1.52 o 
   4   8   3       41.73       39.54      2.31 o 
   5   8   3       53.75       60.53      2.98 o 
  -5  -7   4       14.66       18.00      1.55 o 
  -4  -7   4        4.97        4.53      1.26 o 
  -3  -7   4        0.09       -0.68      1.02 o 
  -2  -7   4        5.12        3.77      1.39 o 
  -1  -7   4        6.04       11.07      1.20 o 
   0  -7   4       98.29      110.14      3.64 o 
  -6  -6   4        0.07       -0.59      0.92 o 
  -5  -6   4        2.28        2.22      0.78 o 
  -4  -6   4       45.19       42.20      1.71 o 
  -3  -6   4       10.71        7.26      1.10 o 
  -2  -6   4      127.24      105.16      2.43 o 
  -1  -6   4      237.93      239.69      4.08 o 
   0  -6   4       32.27       29.35      1.99 o 
   1  -6   4       37.35       37.39      2.20 o 
   2  -6   4       10.48       12.80      1.77 o 
  -7  -5   4        8.31        5.98      1.77 o 
  -6  -5   4        0.01       -0.55      0.93 o 
  -5  -5   4      124.48      118.31      2.86 o 
  -4  -5   4       91.07       96.68      2.01 o 
  -3  -5   4       49.34       50.46      1.53 o 
  -2  -5   4        1.51        1.93      0.63 o 
  -1  -5   4       18.80       19.00      0.92 o 
   0  -5   4       18.15       22.37      1.61 o 
   1  -5   4        0.26        0.33      0.90 o 
   2  -5   4        3.44        3.81      1.07 o 
   3  -5   4        8.40        9.04      1.23 o 
  -7  -4   4       42.57       45.54      2.07 o 
  -6  -4   4        0.14        0.46      0.86 o 
  -5  -4   4        9.77       11.09      0.99 o 
  -4  -4   4      588.08      582.97      7.15 o 
  -3  -4   4       61.87       69.85      1.72 o 
  -2  -4   4        9.81       13.14      1.06 o 
  -1  -4   4      353.78      348.77      4.28 o 
   0  -4   4        1.00        1.29      0.61 o 
   1  -4   4      272.39      275.31      4.72 o 
   2  -4   4       40.24       39.38      1.87 o 
   3  -4   4        0.02        1.53      0.84 o 
   4  -4   4       37.58       44.31      2.71 o 
  -7  -3   4        1.33        0.62      0.87 o 
  -6  -3   4       42.35       38.55      1.73 o 
  -5  -3   4       11.46       15.11      1.59 o 
  -4  -3   4       78.26       83.02      1.95 o 
  -3  -3   4        1.70        1.25      0.43 o 
  -2  -3   4        9.07        9.25      0.48 o 
  -1  -3   4      406.54      418.53      4.54 o 
   0  -3   4      127.15      159.89      2.58 o 
   1  -3   4      464.97      480.36      7.20 o 
   3  -3   4       21.98       22.99      1.92 o 
   4  -3   4        3.10        3.03      1.09 o 
   5  -3   4      130.78      134.14      8.51 o 
  -7  -2   4       23.62       22.23      1.89 o 
  -6  -2   4       24.62       23.12      1.27 o 
  -5  -2   4        0.10        0.72      0.56 o 
  -4  -2   4        2.44        0.36      0.59 o 
  -3  -2   4      102.04      139.18      2.48 o 
  -2  -2   4      226.22      202.83      2.42 o 
  -1  -2   4      991.21      916.87      9.21 o 
   0  -2   4      385.23      379.45      5.53 o 
   1  -2   4      414.54      425.51      7.28 o 
   2  -2   4      736.35      744.91     11.97 o 
   3  -2   4       65.48       69.27      5.17 o 
   4  -2   4      213.86      211.61     10.20 o 
   5  -2   4       49.23       49.87      4.99 o 
  -7  -1   4        0.34        0.30      2.05 o 
  -6  -1   4       82.39       82.13      3.01 o 
  -5  -1   4        0.01        0.34      0.58 o 
  -4  -1   4       12.83       11.14      1.05 o 
  -3  -1   4       95.33      123.42      2.88 o 
  -2  -1   4      126.88      121.60      2.47 o 
  -1  -1   4      509.71      459.19      6.67 o 
   0  -1   4        5.22        5.90      0.37 o 
   1  -1   4       13.13       14.83      0.81 o 
   2  -1   4      258.16      266.33      4.61 o 
   3  -1   4        1.51        1.19      0.59 o 
   4  -1   4       21.46       22.48      3.00 o 
   5  -1   4       13.79       17.27      2.88 o 
  -7   0   4       71.87       75.94      6.36 o 
  -6   0   4       26.58       29.44      4.02 o 
  -5   0   4       26.98       28.50      3.69 o 
  -4   0   4       34.17       35.13      3.39 o 
  -3   0   4       74.96       67.39      1.42 o 
  -2   0   4        2.97        1.63      0.25 o 
  -1   0   4       36.61       36.97      0.84 o 
   0   0   4        7.07        4.02      0.31 o 
   1   0   4        7.04       11.79      0.58 o 
   2   0   4       87.24       93.27      2.35 o 
   3   0   4        7.49        9.05      0.57 o 
   4   0   4        0.66       -0.52      1.08 o 
   5   0   4       32.68       32.92      2.71 o 
  -6   1   4       17.25       15.61      3.20 o 
  -5   1   4      598.22      629.62     24.86 o 
  -4   1   4      981.74     1028.50     37.86 o 
  -3   1   4        6.73        6.37      0.71 o 
  -2   1   4      192.37      145.57      6.71 o 
   0   1   4       31.46       34.68      0.74 o 
   1   1   4    12830.62    12132.64    147.07 o 
   3   1   4      216.56      211.90      3.37 o 
   4   1   4      194.79      201.28      3.66 o 
  -6   2   4        6.84       11.77      2.33 o 
  -5   2   4       13.37       15.37      3.25 o 
  -4   2   4        8.40        5.06      2.06 o 
  -3   2   4        0.74       -0.25      0.51 o 
  -2   2   4       20.07        0.05      0.51 o 
  -1   2   4      278.46      305.76     12.22 o 
   0   2   4      115.12      123.55      2.70 o 
   1   2   4      196.69      192.93      2.06 o 
   2   2   4       35.13       20.46      1.53 o 
   3   2   4        0.54        0.43      0.44 o 
   4   2   4      328.35      343.09      6.47 o 
   5   2   4       31.60       24.77      1.82 o 
   6   2   4       66.70       69.37      3.18 o 
   7   2   4        6.84        7.53      1.51 o 
  -5   3   4       50.22       59.17      4.13 o 
  -4   3   4      130.15      132.46      3.64 o 
  -3   3   4       85.33       88.37      2.79 o 
  -2   3   4        2.81        1.94      1.24 o 
  -1   3   4        0.13        0.29      0.41 o 
   0   3   4      383.12      401.88      5.05 o 
   1   3   4       10.56       14.44      0.69 o 
   2   3   4        0.00        0.07      0.35 o 
   3   3   4       37.80       33.92      0.98 o 
   4   3   4        5.87        7.14      0.97 o 
   5   3   4        5.74        4.26      1.36 o 
   6   3   4        0.02        0.15      0.74 o 
   7   3   4        7.27       10.36      1.79 o 
   8   3   4       17.25       18.66      2.29 o 
  -4   4   4       79.83       90.03      3.18 o 
  -3   4   4      313.08      314.51      5.57 o 
  -2   4   4      146.04      137.92      3.03 o 
  -1   4   4       15.42       17.58      1.46 o 
   0   4   4       17.54       19.71      0.75 o 
   1   4   4       14.71       13.29      0.59 o 
   2   4   4       61.48       60.67      1.21 o 
   3   4   4      184.74      176.54      2.28 o 
   4   4   4       35.72       33.78      1.06 o 
   5   4   4       43.33       41.74      1.65 o 
   6   4   4       71.58       70.87      4.26 o 
   7   4   4       12.13       12.96      2.10 o 
   8   4   4        5.60        4.76      1.22 o 
  -3   5   4       28.32       27.36      1.59 o 
  -2   5   4       51.91       41.73      1.79 o 
  -1   5   4       11.96       12.53      1.15 o 
   0   5   4       20.81       17.47      1.24 o 
   1   5   4       21.83       19.00      0.95 o 
   2   5   4      191.14      184.37      2.42 o 
   3   5   4      255.41      261.29      3.33 o 
   4   5   4       34.26       40.60      1.31 o 
   5   5   4       48.18       43.32      1.53 o 
   6   5   4        5.93        2.10      1.87 o 
   7   5   4       31.29       25.15      1.92 o 
  -2   6   4       24.42       25.99      1.81 o 
  -1   6   4        4.72        3.38      1.18 o 
   0   6   4        5.25        6.93      1.15 o 
   1   6   4      499.43      522.53      6.72 o 
   2   6   4       10.86       11.02      0.86 o 
   3   6   4       87.77       96.32      2.67 o 
   4   6   4       42.91       40.10      1.45 o 
   5   6   4        8.91        8.12      0.88 o 
   6   6   4       28.15       25.91      1.67 o 
   7   6   4       40.63       48.01      2.72 o 
  -1   7   4       31.00       36.53      2.33 o 
   0   7   4        0.44        0.93      1.30 o 
   1   7   4       21.10       22.28      1.71 o 
   2   7   4       70.31       69.15      2.49 o 
   3   7   4       10.48       10.15      1.20 o 
   4   7   4        1.48       -1.38      1.03 o 
   5   7   4        0.37       -1.15      1.02 o 
   6   7   4       11.11       12.86      1.19 o 
   2   8   4        2.38        3.66      1.26 o 
   3   8   4        0.00       -0.81      1.39 o 
   4   8   4       60.31       65.70      2.78 o 
   5   8   4       69.46       77.31      3.31 o 
  -5  -7   5        0.03       -1.14      1.37 o 
  -4  -7   5       32.63       33.86      1.94 o 
  -3  -7   5        8.40        7.68      1.35 o 
  -2  -7   5        2.54        0.13      1.48 o 
  -1  -7   5        0.05       -0.36      1.37 o 
   0  -7   5        0.07       -2.01      1.34 o 
  -6  -6   5       28.63       34.47      1.87 o 
  -5  -6   5       62.17       66.10      1.82 o 
  -4  -6   5        0.56        0.78      0.96 o 
  -3  -6   5       25.59       23.31      1.83 o 
  -2  -6   5       83.71       67.88      2.14 o 
  -1  -6   5        0.76        0.14      0.80 o 
   0  -6   5       65.18       62.35      2.69 o 
   1  -6   5        0.48        0.66      1.18 o 
   2  -6   5        0.00        0.34      1.14 o 
  -6  -5   5        0.66       -0.96      0.94 o 
  -5  -5   5       53.73       52.89      2.00 o 
  -4  -5   5      163.45      165.80      2.79 o 
  -3  -5   5        0.06       -0.11      0.61 o 
  -2  -5   5        6.37        3.46      0.69 o 
  -1  -5   5       50.95       60.55      1.87 o 
   0  -5   5      159.35      149.54      3.09 o 
   1  -5   5       10.10       10.03      1.31 o 
   2  -5   5       13.29       14.04      1.44 o 
   3  -5   5        6.25        7.51      1.26 o 
  -7  -4   5      113.54      112.10      3.28 o 
  -6  -4   5        1.24       -0.15      0.89 o 
  -5  -4   5      322.79      325.62      5.54 o 
  -4  -4   5     1282.97     1274.10     14.77 o 
  -3  -4   5      154.86      150.94      2.73 o 
  -2  -4   5       95.20      100.18      1.73 o 
  -1  -4   5      115.39      110.57      1.74 o 
   0  -4   5       78.70       87.04      1.95 o 
   1  -4   5        1.17        1.69      0.86 o 
   2  -4   5      381.34      375.96      7.15 o 
   3  -4   5      147.33      155.15      3.74 o 
   4  -4   5        9.30        9.51      1.19 o 
  -7  -3   5       16.26       18.29      1.91 o 
  -6  -3   5        2.86        2.79      0.90 o 
  -5  -3   5       13.40       13.12      1.42 o 
  -4  -3   5      472.04      473.37      7.29 o 
  -3  -3   5        6.09        5.21      0.55 o 
  -2  -3   5       93.91       95.16      1.43 o 
  -1  -3   5       23.11       24.36      0.75 o 
   0  -3   5       15.80       18.02      0.73 o 
   1  -3   5       34.17       37.79      1.60 o 
   2  -3   5      118.49      116.35      3.89 o 
   3  -3   5       30.79       32.99      1.57 o 
   4  -3   5        9.94       11.08      1.74 o 
   5  -3   5       24.88       24.21      4.33 o 
  -7  -2   5       75.63       81.65      2.38 o 
  -6  -2   5      131.13      118.95      2.94 o 
  -5  -2   5        8.69        6.61      0.85 o 
  -4  -2   5       11.00       13.66      1.38 o 
  -3  -2   5       95.10       96.92      2.01 o 
  -2  -2   5        2.72        4.86      0.39 o 
  -1  -2   5      283.11      277.81      3.01 o 
   0  -2   5     1027.38     1070.58     11.12 o 
   1  -2   5     1472.59     1574.52     25.13 o 
   2  -2   5     1183.92     1202.12     19.45 o 
   3  -2   5       11.96       12.32      1.28 o 
   4  -2   5        1.89        1.69      2.49 o 
   5  -2   5       30.71       38.76      4.80 o 
  -7  -1   5       15.58       22.96      1.92 o 
  -6  -1   5        6.36        5.85      1.20 o 
  -5  -1   5        4.86        8.40      1.49 o 
  -4  -1   5        3.69        2.70      1.69 o 
  -3  -1   5       19.53       18.34      1.10 o 
  -2  -1   5     2026.18     2147.49     24.20 o 
  -1  -1   5       11.49       10.30      0.37 o 
   0  -1   5        2.43        2.79      0.38 o 
   1  -1   5      849.43      913.95     16.99 o 
   2  -1   5      538.93      592.13     12.39 o 
   3  -1   5      211.77      226.80      5.50 o 
   4  -1   5      280.57      304.60     12.64 o 
   5  -1   5        5.25        9.76      2.41 o 
  -6   0   5       40.91       42.40      4.68 o 
  -5   0   5       88.70       86.70      2.96 o 
  -4   0   5       14.85       10.82      0.95 o 
  -3   0   5      139.86      144.95      3.50 o 
  -2   0   5      998.16     1015.87     19.78 o 
  -1   0   5       87.51       97.70      1.85 o 
   0   0   5        2.23        1.34      0.27 o 
   1   0   5       20.83       23.19      0.66 o 
   2   0   5      234.86      228.30      5.31 o 
   3   0   5       18.30       20.30      0.98 o 
   4   0   5      166.18      171.51      3.47 o 
   5   0   5       97.19      101.40      5.60 o 
  -6   1   5       40.20       39.20      4.77 o 
  -5   1   5      130.03      146.13      8.37 o 
  -4   1   5      173.06      161.80      4.39 o 
  -3   1   5        8.85       13.47      0.83 o 
  -2   1   5       68.95       73.20      1.76 o 
  -1   1   5       91.47       88.20      2.97 o 
   0   1   5       75.64       70.47      1.26 o 
   1   1   5     1894.37     1881.20     20.59 o 
   2   1   5      748.28      668.74     53.50 o 
   3   1   5        0.71        0.98      0.38 o 
   4   1   5       70.25       76.15      2.93 o 
   5   1   5      142.93      144.31      4.75 o 
  -6   2   5        0.00        0.69      1.65 o 
  -5   2   5        4.53        2.49      2.25 o 
  -4   2   5       56.14       54.63      4.77 o 
  -3   2   5        2.00        0.36      1.21 o 
  -2   2   5       40.21       37.21      1.30 o 
  -1   2   5      255.99      253.16      5.85 o 
   0   2   5      188.54      205.75      2.93 o 
   1   2   5       99.28      100.98      1.26 o 
   2   2   5      338.12      332.51      3.90 o 
   3   2   5     1000.29     1040.77     16.33 o 
   4   2   5       59.81       38.44      1.80 o 
   6   2   5        3.46        2.89      1.17 o 
   7   2   5       21.37       27.27      2.40 o 
   8   2   5      170.49      166.30      6.00 o 
  -5   3   5       33.24       41.64      3.62 o 
  -4   3   5      162.70      172.64      4.43 o 
  -3   3   5       24.80       26.66      2.12 o 
  -2   3   5        9.00        7.96      2.42 o 
  -1   3   5       16.18       14.44      0.78 o 
   0   3   5     1372.27     1515.96     17.71 o 
   1   3   5        7.61       12.38      0.48 o 
   2   3   5      677.91      637.22      6.63 o 
   3   3   5        2.72        1.03      0.36 o 
   4   3   5       68.98       79.39      1.99 o 
   5   3   5      187.92      186.93      6.39 o 
   6   3   5       57.26       65.03      2.27 o 
   7   3   5        0.58        1.59      0.89 o 
   8   3   5        4.21        4.11      1.56 o 
  -4   4   5      246.82      261.23      6.70 o 
  -3   4   5      119.98      120.63      3.68 o 
  -2   4   5        3.75        2.01      0.77 o 
  -1   4   5       53.94       54.54      1.84 o 
   0   4   5       27.99       29.35      0.94 o 
   1   4   5       42.27       42.09      1.00 o 
   2   4   5       14.81       15.55      0.62 o 
   3   4   5       13.54       11.80      0.57 o 
   4   4   5        1.01        1.33      0.55 o 
   5   4   5        1.75        0.94      0.74 o 
   6   4   5        8.12        6.70      1.17 o 
   7   4   5        0.01       -0.70      0.94 o 
   8   4   5        1.60        0.68      1.09 o 
  -3   5   5        1.13        2.09      0.96 o 
  -2   5   5       17.56       13.72      1.23 o 
  -1   5   5        2.85        2.30      0.88 o 
   0   5   5       15.73       19.18      1.20 o 
   1   5   5      112.00      109.06      2.11 o 
   2   5   5        2.53        2.30      0.61 o 
   3   5   5       67.39       66.98      1.46 o 
   4   5   5        9.80       10.01      0.86 o 
   5   5   5       45.39       37.43      1.48 o 
   6   5   5      105.77       90.75      2.62 o 
   7   5   5        0.80        1.11      1.14 o 
  -2   6   5       45.52       51.69      2.25 o 
  -1   6   5       23.82       26.23      1.88 o 
   0   6   5        0.53        0.22      0.98 o 
   1   6   5      107.27      116.68      2.52 o 
   2   6   5     1071.43     1141.86     12.44 o 
   3   6   5       49.14       54.22      2.14 o 
   4   6   5       58.24       59.82      1.73 o 
   5   6   5        3.18        4.63      0.81 o 
   6   6   5        1.41        0.23      0.95 o 
   7   6   5      208.05      207.19      5.58 o 
   0   7   5        4.00        3.88      1.27 o 
   1   7   5        9.53        9.10      1.43 o 
   2   7   5      437.78      466.84      6.32 o 
   3   7   5        0.54       -0.20      0.98 o 
   4   7   5        4.95        7.06      1.28 o 
   5   7   5        0.02        0.64      1.10 o 
   6   7   5        0.00        1.38      0.92 o 
   2   8   5        1.80        1.61      1.21 o 
   3   8   5       22.34       22.42      2.06 o 
   4   8   5        4.22        3.84      1.30 o 
  -4  -7   6        0.30       -0.17      1.18 o 
  -3  -7   6        1.59        1.47      1.29 o 
  -2  -7   6        0.05       -2.68      1.34 o 
  -1  -7   6        1.70        0.66      1.15 o 
  -5  -6   6       19.90       22.47      1.39 o 
  -4  -6   6       45.03       46.83      2.21 o 
  -3  -6   6       41.09       48.19      2.30 o 
  -2  -6   6        0.08       -0.34      0.97 o 
  -1  -6   6        0.99       -1.01      0.75 o 
   0  -6   6        7.14        9.58      1.48 o 
   1  -6   6        1.17        1.85      1.25 o 
  -6  -5   6        0.43       -0.94      0.86 o 
  -5  -5   6        2.34        1.85      0.95 o 
  -4  -5   6        0.07        0.50      0.85 o 
  -3  -5   6      109.00      116.04      2.53 o 
  -2  -5   6       10.28       10.56      0.95 o 
  -1  -5   6       38.33       36.04      1.26 o 
   0  -5   6        1.78        3.49      0.82 o 
   1  -5   6       25.71       28.51      1.88 o 
   2  -5   6       23.72       25.61      1.82 o 
   3  -5   6        5.03        7.35      1.28 o 
  -7  -4   6        0.22        0.68      1.06 o 
  -6  -4   6        1.53        2.79      1.33 o 
  -5  -4   6       48.42       45.76      1.82 o 
  -4  -4   6      395.14      389.05      5.14 o 
  -3  -4   6      653.31      646.55      7.94 o 
  -2  -4   6        0.75        0.36      0.37 o 
  -1  -4   6       29.76       29.57      1.41 o 
   0  -4   6       43.63       43.74      1.49 o 
   1  -4   6       10.14       10.26      1.21 o 
   2  -4   6      911.64      903.75     15.38 o 
   3  -4   6       52.77       57.80      2.21 o 
   4  -4   6        3.81        4.27      1.06 o 
  -7  -3   6        3.25        2.08      0.89 o 
  -6  -3   6        0.03       -0.19      0.85 o 
  -5  -3   6       34.08       30.77      1.66 o 
  -4  -3   6       71.95       77.41      2.07 o 
  -3  -3   6      208.02      198.94      3.76 o 
  -2  -3   6        0.60        0.22      0.34 o 
  -1  -3   6       60.36       57.48      1.13 o 
   0  -3   6       20.40       18.05      0.64 o 
   1  -3   6       43.23       47.04      1.84 o 
   2  -3   6      477.57      477.73      8.50 o 
   3  -3   6        2.21        2.58      0.81 o 
   4  -3   6       55.10       57.65      2.86 o 
   5  -3   6       92.69       84.40      3.44 o 
  -7  -2   6       16.51       14.35      1.14 o 
  -6  -2   6       14.42       14.91      1.07 o 
  -5  -2   6        1.88        2.27      0.65 o 
  -4  -2   6       65.09       65.60      2.02 o 
  -3  -2   6       34.19       26.94      1.22 o 
  -2  -2   6       45.52       50.81      1.16 o 
  -1  -2   6      717.26      713.22      7.10 o 
   0  -2   6       20.33       23.79      0.80 o 
   1  -2   6      272.28      288.00      4.53 o 
   2  -2   6       22.40       19.28      1.60 o 
   3  -2   6      129.22      129.95      3.76 o 
   4  -2   6        0.29        0.60      0.93 o 
   5  -2   6       35.75       33.62      3.37 o 
  -7  -1   6        4.25        3.50      1.37 o 
  -6  -1   6      115.80      108.68      3.26 o 
  -5  -1   6       34.21       32.50      1.27 o 
  -4  -1   6       29.49       32.92      2.08 o 
  -3  -1   6      100.30      107.90      1.91 o 
  -2  -1   6      132.45      135.91      2.09 o 
  -1  -1   6       13.65       13.68      0.48 o 
   0  -1   6        1.73        1.75      0.29 o 
   1  -1   6       13.42       13.56      0.70 o 
   2  -1   6      284.23      309.19      5.50 o 
   3  -1   6        0.37        0.53      0.34 o 
   4  -1   6       36.74       44.59      3.10 o 
   5  -1   6        4.19        7.11      1.12 o 
  -6   0   6       28.87       30.99      3.81 o 
  -5   0   6       47.41       51.44      2.34 o 
  -4   0   6       16.12       16.82      1.02 o 
  -3   0   6       19.76       15.02      1.04 o 
  -2   0   6      307.26      318.57      5.38 o 
  -1   0   6     1350.58     1367.03     15.55 o 
   0   0   6       71.01       75.10      1.10 o 
   1   0   6       26.96       21.75      0.72 o 
   2   0   6      654.84      662.55     10.84 o 
   3   0   6        1.72        3.22      0.44 o 
   4   0   6      576.84      606.94     10.68 o 
   5   0   6        9.94       10.25      1.41 o 
  -6   1   6        6.52        7.02      2.80 o 
  -5   1   6        1.41        0.90      1.90 o 
  -4   1   6       95.16       95.96      6.25 o 
  -3   1   6      195.00      197.32      5.71 o 
  -2   1   6        2.33        0.64      0.43 o 
  -1   1   6      394.33      379.47      5.93 o 
   0   1   6      344.70      334.37      3.73 o 
   1   1   6      109.10      117.01      1.57 o 
   2   1   6      435.83      429.28      7.42 o 
   3   1   6      443.60      443.66     22.48 o 
   5   1   6      192.97      209.61      6.56 o 
   6   1   6       14.96       15.32      1.69 o 
  -5   2   6        0.19       -1.19      1.81 o 
  -4   2   6       93.92       99.12      6.69 o 
  -3   2   6      179.79      170.24      8.69 o 
  -2   2   6        0.04        0.95      0.65 o 
  -1   2   6       48.41       48.43      1.54 o 
   0   2   6        7.78       11.69      0.42 o 
   1   2   6      121.94      133.50      1.66 o 
   2   2   6       13.06       17.29      0.58 o 
   3   2   6        8.20        6.06      0.55 o 
   4   2   6      100.68       75.68      7.82 o 
   5   2   6        0.05       -0.12      0.58 o 
   6   2   6        0.87        0.82      0.75 o 
   7   2   6        6.85        7.97      1.62 o 
  -5   3   6        0.03        0.12      1.70 o 
  -4   3   6      314.77      324.72     10.72 o 
  -3   3   6       89.30       98.08      3.28 o 
  -2   3   6       26.08       10.93      0.93 o 
  -1   3   6      372.34      372.92      7.02 o 
   0   3   6      284.79      294.03      3.79 o 
   1   3   6       29.99       26.70      0.67 o 
   2   3   6      160.05      146.10      1.77 o 
   3   3   6        9.66        7.08      0.51 o 
   4   3   6        9.77       11.31      1.19 o 
   5   3   6       94.72       99.54      2.87 o 
   6   3   6      197.20      201.86      4.74 o 
   7   3   6       26.23       29.20      1.74 o 
   8   3   6        1.91        1.47      1.07 o 
  -4   4   6        0.56        1.45      1.11 o 
  -3   4   6       67.78       64.74      2.09 o 
  -2   4   6       15.34       10.96      1.11 o 
  -1   4   6        9.91       11.53      1.06 o 
   0   4   6      112.13      118.25      1.94 o 
   1   4   6       42.57       41.77      1.03 o 
   2   4   6       43.96       35.89      1.37 o 
   3   4   6      262.44      258.66      2.83 o 
   4   4   6       18.11       18.87      0.88 o 
   5   4   6        3.89        4.46      1.08 o 
   6   4   6      134.32      135.02      3.78 o 
   7   4   6       10.92       10.21      1.39 o 
   8   4   6       11.27        6.36      1.34 o 
  -3   5   6        0.23        1.24      0.95 o 
  -2   5   6       63.92       57.04      2.14 o 
  -1   5   6       25.16       24.52      1.48 o 
   0   5   6        0.98        1.63      0.80 o 
   1   5   6        8.25        8.31      0.83 o 
   2   5   6      150.56      158.04      2.44 o 
   3   5   6      294.96      295.46      3.49 o 
   4   5   6       17.88       15.19      0.94 o 
   5   5   6       14.62       12.41      0.96 o 
   6   5   6        4.74        5.11      1.03 o 
   7   5   6       22.86       19.09      1.80 o 
  -2   6   6       25.96       26.42      1.88 o 
  -1   6   6       37.32       36.02      1.95 o 
   0   6   6       36.73       41.21      1.89 o 
   1   6   6       61.91       60.41      1.89 o 
   2   6   6       42.64       50.63      2.28 o 
   3   6   6       64.79       63.67      2.03 o 
   4   6   6        0.36       -0.61      0.73 o 
   5   6   6       18.64       15.54      1.02 o 
   6   6   6        0.28        0.32      0.97 o 
   7   6   6       57.00       60.66      2.94 o 
   0   7   6        1.49        1.49      1.25 o 
   1   7   6      135.75      141.93      3.60 o 
   2   7   6      278.15      301.61      4.54 o 
   3   7   6       41.90       50.02      2.13 o 
   4   7   6        0.06       -0.12      1.10 o 
   5   7   6       11.02       14.21      2.44 o 
   6   7   6        0.17       -0.93      0.78 o 
   3   8   6       30.57       31.35      2.46 o 
   4   8   6        0.15        0.98      1.26 o 
  -3  -7   7       44.16       49.58      3.41 o 
  -2  -7   7        2.33       -0.14      1.52 o 
  -5  -6   7        1.39        2.01      1.03 o 
  -4  -6   7      167.42      179.52      5.67 o 
  -3  -6   7       52.27       50.40      2.36 o 
  -2  -6   7       29.37       29.02      1.66 o 
  -1  -6   7        4.05        1.79      0.82 o 
   0  -6   7       48.07       36.36      2.29 o 
   1  -6   7      133.50      128.29      4.53 o 
  -6  -5   7       67.73       74.42      2.50 o 
  -5  -5   7        1.88        1.74      0.98 o 
  -4  -5   7      515.97      533.59      6.91 o 
  -3  -5   7      335.95      331.22      5.99 o 
  -2  -5   7        3.50        3.30      1.24 o 
  -1  -5   7      148.72      143.10      2.56 o 
   0  -5   7       46.56       43.49      1.77 o 
   1  -5   7       45.59       44.05      2.24 o 
   2  -5   7        4.14        3.44      1.16 o 
   3  -5   7       51.71       51.20      2.39 o 
  -6  -4   7       21.89       27.53      2.87 o 
  -5  -4   7       12.28       10.06      1.10 o 
  -4  -4   7       36.91       37.04      1.46 o 
  -3  -4   7      340.07      335.34      4.61 o 
  -2  -4   7       14.64       13.41      0.77 o 
  -1  -4   7       27.37       30.31      1.23 o 
   0  -4   7       13.19       11.17      0.85 o 
   1  -4   7       15.51       15.25      1.40 o 
   2  -4   7        2.12        3.02      1.13 o 
   3  -4   7      105.69       92.69      2.87 o 
   4  -4   7       22.94       25.26      1.75 o 
  -6  -3   7       12.20       14.40      1.23 o 
  -5  -3   7        0.01       -0.05      0.84 o 
  -4  -3   7      115.30      116.06      2.66 o 
  -3  -3   7      333.78      327.40      4.37 o 
  -2  -3   7      406.11      379.15      4.65 o 
  -1  -3   7       10.97        9.45      0.56 o 
   0  -3   7        9.13       10.57      0.76 o 
   1  -3   7       22.31       23.13      1.65 o 
   2  -3   7       64.38       65.23      2.29 o 
   3  -3   7     1431.68     1429.68     23.33 o 
   4  -3   7       81.21       86.56      2.58 o 
   5  -3   7        1.46        1.68      2.21 o 
  -6  -2   7        1.89        1.92      0.76 o 
  -5  -2   7       73.44       59.44      1.83 o 
  -4  -2   7        4.69        8.38      1.07 o 
  -3  -2   7       56.78       53.84      1.17 o 
  -2  -2   7       46.27       54.40      1.14 o 
  -1  -2   7       87.64       91.25      1.41 o 
   0  -2   7        8.10       10.19      0.50 o 
   1  -2   7      279.31      310.48      4.41 o 
   2  -2   7      228.34      237.35      4.70 o 
   3  -2   7       91.25       94.96      2.53 o 
   4  -2   7        3.60        2.40      0.75 o 
   5  -2   7        5.19        5.95      1.47 o 
   6  -2   7       10.89        9.13      1.65 o 
  -6  -1   7       21.55       18.10      1.14 o 
  -5  -1   7      123.89      104.38      2.37 o 
  -4  -1   7       37.46       34.35      1.31 o 
  -3  -1   7       59.58       58.60      2.47 o 
  -2  -1   7      183.10      218.47      2.74 o 
  -1  -1   7      270.06      253.52      2.69 o 
   0  -1   7        1.81        2.99      0.34 o 
   1  -1   7        0.12        0.07      0.41 o 
   2  -1   7        8.27        6.06      1.36 o 
   3  -1   7       13.21        9.41      2.74 o 
   4  -1   7        0.00        0.24      0.66 o 
   5  -1   7       19.79       23.02      2.17 o 
   6  -1   7       11.69        8.92      1.57 o 
  -6   0   7        0.15        1.09      1.16 o 
  -5   0   7      167.06      158.00      4.74 o 
  -4   0   7       32.81       35.69      1.28 o 
  -3   0   7        6.69        7.41      2.50 o 
  -2   0   7       20.31       27.29      0.96 o 
  -1   0   7      243.14      252.21      5.10 o 
   0   0   7      142.68      130.96      1.78 o 
   1   0   7      176.16      178.18      2.22 o 
   2   0   7       22.85       27.06      1.01 o 
   3   0   7        2.74        7.81      2.07 o 
   4   0   7        1.00        0.50      0.65 o 
   5   0   7      157.96      163.06      5.63 o 
   6   0   7        0.02       -0.51      1.10 o 
  -6   1   7        0.29        3.83      2.54 o 
  -5   1   7       10.67        9.27      2.77 o 
  -4   1   7      198.73      191.87      5.03 o 
  -2   1   7        4.00        2.50      0.57 o 
  -1   1   7       60.99       49.85      1.28 o 
   0   1   7       90.53      106.07      1.52 o 
   1   1   7      234.48      231.25      2.75 o 
   2   1   7      677.05      685.53      9.01 o 
   3   1   7      213.77      200.18      4.33 o 
   5   1   7       92.32      112.12      2.89 o 
   6   1   7        3.52        3.10      1.34 o 
   7   1   7        0.11        0.54      1.26 o 
  -5   2   7        8.04        4.82      2.61 o 
  -4   2   7        0.01       -0.10      1.89 o 
  -3   2   7     1083.12     1100.10     22.98 o 
  -1   2   7      199.69      196.45      3.97 o 
   0   2   7      273.09      273.85      3.17 o 
   1   2   7      508.84      533.91      5.40 o 
   2   2   7      779.30      814.53      8.40 o 
   3   2   7     1975.85     1999.94     26.30 o 
   4   2   7        9.57       12.30      0.87 o 
   5   2   7        3.05        1.25      0.72 o 
   6   2   7        5.19        3.31      0.86 o 
   7   2   7        2.52        1.61      0.91 o 
  -5   3   7        1.04        2.48      1.86 o 
  -4   3   7        0.06        1.28      2.24 o 
  -3   3   7      484.93      502.04     11.43 o 
  -2   3   7      209.68      214.91      5.60 o 
  -1   3   7        0.32        1.64      0.64 o 
   0   3   7      154.70      137.74      2.16 o 
   1   3   7        1.05        1.70      0.33 o 
   2   3   7      307.65      307.79      3.08 o 
   3   3   7       43.23       40.78      1.41 o 
   4   3   7       24.60       28.41      1.41 o 
   5   3   7       59.88       56.30      4.93 o 
   6   3   7        0.01        0.44      0.88 o 
   7   3   7        0.06        0.24      0.92 o 
  -4   4   7       38.70       43.01      1.88 o 
  -3   4   7       13.34       14.48      1.24 o 
  -2   4   7       40.51       36.16      1.70 o 
  -1   4   7       17.70       16.83      1.26 o 
   0   4   7       45.77       51.62      1.30 o 
   1   4   7      140.55      147.98      2.28 o 
   2   4   7      131.57      118.42      1.88 o 
   3   4   7       32.84       32.65      0.98 o 
   4   4   7        4.59        5.22      0.69 o 
   5   4   7       28.47       25.54      1.39 o 
   6   4   7        0.00        1.27      0.99 o 
   7   4   7      184.85      165.99      4.49 o 
  -3   5   7        0.88        0.83      1.00 o 
  -2   5   7       65.48       53.66      2.16 o 
  -1   5   7      218.95      211.41      4.38 o 
   0   5   7      120.14      124.00      2.73 o 
   1   5   7        2.53        2.30      0.66 o 
   2   5   7      155.45      150.21      3.58 o 
   3   5   7      303.40      293.74      3.94 o 
   4   5   7      438.99      436.35      6.99 o 
   5   5   7      217.26      223.91      3.92 o 
   6   5   7        9.78        8.92      1.18 o 
   7   5   7       22.32       14.68      1.80 o 
  -2   6   7        0.17        0.82      1.14 o 
  -1   6   7       85.04       89.27      2.80 o 
   0   6   7        7.12        5.42      1.09 o 
   1   6   7        0.00        0.92      0.76 o 
   2   6   7       81.93       92.74      1.91 o 
   3   6   7       97.47      101.39      2.68 o 
   4   6   7       71.38       74.23      2.39 o 
   5   6   7       19.95       19.54      1.12 o 
   6   6   7        3.22        1.42      1.00 o 
   7   6   7        0.02        0.61      1.00 o 
   0   7   7       60.21       62.18      4.16 o 
   1   7   7       41.92       41.36      2.13 o 
   2   7   7       33.93       44.72      2.50 o 
   3   7   7        0.09        0.35      1.02 o 
   4   7   7        7.75        6.30      1.27 o 
   5   7   7       25.29       28.47      2.45 o 
   6   7   7        0.18       -0.90      1.11 o 
  -4  -6   8        0.09        0.58      1.10 o 
  -3  -6   8        9.61       13.58      1.44 o 
  -2  -6   8       40.07       41.08      2.18 o 
  -1  -6   8        1.02        0.58      1.38 o 
   0  -6   8       66.62       63.79      2.88 o 
   1  -6   8        6.33        8.48      1.77 o 
  -5  -5   8       18.64       22.86      2.37 o 
  -4  -5   8       74.72       82.05      2.03 o 
  -3  -5   8       15.30       20.75      1.48 o 
  -2  -5   8        3.00        2.63      1.01 o 
  -1  -5   8      101.46       79.51      1.91 o 
   0  -5   8       90.08       83.70      2.84 o 
   1  -5   8       15.38       13.85      1.60 o 
   2  -5   8        1.81        2.27      1.18 o 
  -6  -4   8        0.28       -0.76      1.01 o 
  -5  -4   8        1.14        0.35      0.87 o 
  -4  -4   8       43.79       46.88      1.62 o 
  -3  -4   8      108.27      108.64      1.98 o 
  -2  -4   8       28.34       28.47      1.28 o 
  -1  -4   8        3.97        2.99      0.68 o 
   0  -4   8       10.59       12.91      1.01 o 
   1  -4   8        0.11        0.29      0.94 o 
   2  -4   8       30.84       28.67      1.83 o 
   3  -4   8        2.39        4.41      2.40 o 
   4  -4   8       59.94       49.10      2.25 o 
  -6  -3   8       37.35       34.86      2.14 o 
  -5  -3   8        1.17        1.67      0.86 o 
  -4  -3   8       83.27       84.39      2.30 o 
  -3  -3   8       95.79      102.41      2.02 o 
  -2  -3   8       32.50       32.59      1.17 o 
  -1  -3   8       15.81       13.69      0.67 o 
   0  -3   8      418.40      430.86      6.07 o 
   1  -3   8        1.76        1.92      1.00 o 
   2  -3   8      531.05      519.25      9.36 o 
   3  -3   8        8.17        8.78      1.55 o 
   4  -3   8        9.55        8.09      1.13 o 
   5  -3   8        7.75       10.40      1.29 o 
  -6  -2   8        2.21        0.65      0.80 o 
  -5  -2   8      264.79      245.27      4.54 o 
  -4  -2   8        8.98        8.04      0.89 o 
  -3  -2   8      167.62      173.55      2.55 o 
  -2  -2   8       34.85       37.97      1.15 o 
  -1  -2   8      188.35      178.31      2.28 o 
   0  -2   8       50.08       51.26      1.09 o 
   1  -2   8      145.56      160.72      2.73 o 
   2  -2   8       41.07       46.29      2.51 o 
   3  -2   8      191.34      194.55      4.19 o 
   4  -2   8       94.84       99.38      2.73 o 
   5  -2   8       42.46       42.92      2.40 o 
  -6  -1   8       40.55       38.85      1.62 o 
  -5  -1   8       78.92       73.20      2.05 o 
  -4  -1   8        0.25        1.02      0.64 o 
  -3  -1   8        4.59        7.51      0.72 o 
  -2  -1   8        0.46        0.49      0.38 o 
  -1  -1   8        9.31       17.48      0.55 o 
   0  -1   8      378.51      366.39      4.27 o 
   1  -1   8      322.40      338.99      3.68 o 
   2  -1   8       74.39       85.93      2.34 o 
   3  -1   8        9.87       10.37      1.43 o 
   4  -1   8       15.56       21.55      1.35 o 
   5  -1   8       71.86       75.08      3.62 o 
   6  -1   8        0.69       -0.24      1.25 o 
  -6   0   8        1.20        1.26      1.25 o 
  -5   0   8        0.03       -0.67      0.73 o 
  -4   0   8       48.29       47.23      1.78 o 
  -3   0   8        0.72        0.62      0.44 o 
  -2   0   8        9.09        9.93      0.69 o 
  -1   0   8      180.72      184.21      2.37 o 
   0   0   8      178.35      180.91      2.33 o 
   1   0   8      282.32      272.77      3.22 o 
   2   0   8        0.93        1.13      0.47 o 
   3   0   8        1.66        1.36      0.63 o 
   4   0   8       27.54       31.31      1.56 o 
   5   0   8       71.84       76.16      2.40 o 
   6   0   8       53.82       51.62      3.05 o 
   7   0   8        0.42        0.61      1.32 o 
  -5   1   8        0.00        0.66      2.07 o 
  -4   1   8        0.43       -1.37      0.82 o 
  -3   1   8      159.94      169.50      4.63 o 
  -2   1   8      213.40      197.50      4.05 o 
  -1   1   8       40.96       44.12      1.74 o 
   0   1   8       15.35       18.66      0.64 o 
   1   1   8      120.59      104.05      2.52 o 
   2   1   8      105.96      101.51      1.42 o 
   3   1   8       35.85       37.15      1.59 o 
   4   1   8        3.42        3.91      1.21 o 
   5   1   8       82.60       86.76      2.58 o 
   6   1   8       34.40       36.65      1.80 o 
   7   1   8        6.70        5.46      1.63 o 
  -5   2   8        3.14        1.30      2.43 o 
  -4   2   8      233.42      231.94      6.12 o 
  -3   2   8     1189.85     1216.85     25.42 o 
  -2   2   8        1.08        2.22      0.80 o 
  -1   2   8        4.26        1.77      0.84 o 
   0   2   8      161.52      154.93      2.05 o 
   1   2   8       36.92       43.04      1.00 o 
   2   2   8     1394.80     1388.57     12.65 o 
   3   2   8     1315.97     1363.77     16.42 o 
   4   2   8      125.18      130.82      2.86 o 
   5   2   8        7.72        8.78      1.08 o 
   6   2   8       13.64       13.62      2.05 o 
   7   2   8        5.15        3.18      1.54 o 
  -4   3   8       64.57       64.84      3.47 o 
  -3   3   8       13.99       16.03      1.63 o 
  -2   3   8        0.48       -1.11      1.92 o 
  -1   3   8       21.39       19.03      1.09 o 
   0   3   8        0.52        1.37      0.49 o 
   1   3   8       44.89       51.75      1.01 o 
   2   3   8       34.68       36.14      0.88 o 
   3   3   8       87.05       88.58      1.83 o 
   4   3   8        0.73        0.23      0.81 o 
   5   3   8      100.69      105.43      3.14 o 
   6   3   8        4.11        1.96      0.96 o 
   7   3   8        4.58        2.40      1.09 o 
  -4   4   8        4.80        2.81      1.03 o 
  -3   4   8       25.44       28.75      1.89 o 
  -2   4   8        0.06       -0.12      0.79 o 
  -1   4   8        1.06        0.44      0.79 o 
   0   4   8       24.19       23.27      1.03 o 
   1   4   8        1.13        0.89      0.44 o 
   2   4   8        2.21        2.25      0.39 o 
   3   4   8       51.12       51.61      1.40 o 
   4   4   8      292.63      289.27      4.21 o 
   5   4   8        1.49        0.89      1.09 o 
   6   4   8       28.06       23.84      1.75 o 
   7   4   8       11.39        8.70      1.40 o 
  -3   5   8        6.69        5.39      1.19 o 
  -2   5   8       54.16       55.45      2.22 o 
  -1   5   8       74.56       65.38      2.37 o 
   0   5   8        0.07        0.25      0.81 o 
   1   5   8       27.91       29.49      1.16 o 
   2   5   8        6.62        4.53      0.69 o 
   3   5   8       61.48       62.41      1.77 o 
   4   5   8       99.12       95.91      2.13 o 
   5   5   8       13.09       12.84      1.04 o 
   6   5   8        0.93        0.39      0.97 o 
   7   5   8        0.04       -0.17      2.15 o 
  -1   6   8       35.46       32.04      1.92 o 
   0   6   8       17.17       17.78      1.37 o 
   1   6   8        0.03        0.26      0.78 o 
   2   6   8       14.43       14.55      0.89 o 
   3   6   8       17.62       17.03      1.29 o 
   4   6   8       13.12       10.31      1.25 o 
   5   6   8       30.44       30.65      1.36 o 
   6   6   8       12.39       11.80      2.89 o 
   7   6   8       11.76        7.12      1.25 o 
   0   7   8        9.66       10.14      1.49 o 
   1   7   8        0.02        0.44      1.21 o 
   2   7   8       52.42       60.49      2.15 o 
   3   7   8      176.83      183.94      3.90 o 
   4   7   8       56.56       61.35      2.64 o 
   5   7   8       10.94        6.53      1.34 o 
   6   7   8       44.62       51.38      5.51 o 
  -4  -6   9        8.29        6.46      1.33 o 
  -3  -6   9      225.36      221.07      4.81 o 
  -2  -6   9      127.37      130.34      3.43 o 
  -1  -6   9        1.48       -0.04      1.36 o 
   0  -6   9       10.44        6.79      1.86 o 
  -5  -5   9        8.01        6.96      1.23 o 
  -4  -5   9       35.54       40.45      1.74 o 
  -3  -5   9        1.28        0.47      1.00 o 
  -2  -5   9        8.88        9.99      1.25 o 
  -1  -5   9       33.78       30.45      1.50 o 
   0  -5   9       54.18       48.32      1.97 o 
   1  -5   9        4.40        4.37      1.33 o 
   2  -5   9       26.37       20.01      3.03 o 
  -6  -4   9       23.97       32.24      2.09 o 
  -5  -4   9        6.71        6.81      1.05 o 
  -4  -4   9        1.83        1.59      0.84 o 
  -3  -4   9       19.18       18.26      0.92 o 
  -2  -4   9       20.18       17.64      1.29 o 
  -1  -4   9       28.79       32.14      1.34 o 
   0  -4   9        7.18        6.40      0.94 o 
   1  -4   9       69.73       69.79      2.65 o 
   2  -4   9       91.56       93.15      3.05 o 
   3  -4   9      239.41      212.90      4.99 o 
  -6  -3   9       45.87       42.77      1.94 o 
  -5  -3   9       20.56       19.18      1.41 o 
  -4  -3   9       46.23       49.67      1.71 o 
  -3  -3   9      192.35      195.30      2.87 o 
  -2  -3   9      537.84      537.95      5.92 o 
  -1  -3   9       21.68       25.55      0.92 o 
   0  -3   9        0.80        1.59      0.61 o 
   1  -3   9        0.48        0.64      0.71 o 
   2  -3   9        9.39        8.48      1.52 o 
   3  -3   9      410.80      407.15      7.81 o 
   4  -3   9       31.91       38.93      2.01 o 
  -6  -2   9        0.23       -1.21      0.83 o 
  -5  -2   9       27.51       23.08      1.39 o 
  -4  -2   9       28.21       24.39      1.38 o 
  -3  -2   9      156.52      153.15      2.51 o 
  -2  -2   9       41.17       45.18      1.24 o 
  -1  -2   9      211.92      220.64      2.93 o 
   0  -2   9      146.01      148.00      2.06 o 
   1  -2   9        3.37        2.52      0.65 o 
   2  -2   9       64.76       73.81      2.42 o 
   3  -2   9       13.79       11.49      1.22 o 
   4  -2   9       19.11       17.01      1.37 o 
   5  -2   9       11.55        9.01      1.26 o 
  -6  -1   9       17.17       14.83      1.23 o 
  -5  -1   9       23.15       24.85      1.38 o 
  -4  -1   9      168.38      145.13      3.10 o 
  -3  -1   9        8.89        9.31      0.79 o 
  -2  -1   9       64.10       58.86      1.37 o 
  -1  -1   9        5.81        3.78      0.41 o 
   0  -1   9      138.78      131.67      2.07 o 
   1  -1   9      344.66      350.74      4.14 o 
   2  -1   9      193.04      218.76      4.46 o 
   3  -1   9       23.52       25.21      1.55 o 
   4  -1   9        5.67        6.80      1.16 o 
   5  -1   9       48.70       48.70      2.09 o 
   6  -1   9       86.08       86.24      2.83 o 
  -6   0   9       68.36       84.93      2.73 o 
  -5   0   9        3.43        1.54      1.67 o 
  -4   0   9        2.69        2.86      0.86 o 
  -3   0   9        3.33        2.03      0.82 o 
  -2   0   9       31.93       31.51      1.23 o 
  -1   0   9      275.18      297.48      4.31 o 
   0   0   9      141.69      136.18      2.71 o 
   1   0   9      114.14      125.87      1.73 o 
   2   0   9      266.99      278.31      4.02 o 
   3   0   9        0.36        1.49      0.91 o 
   4   0   9        2.60        2.97      0.87 o 
   5   0   9      219.78      239.51      5.39 o 
   6   0   9        9.83        9.05      1.15 o 
  -5   1   9       69.67       68.44      2.99 o 
  -4   1   9       19.84       17.39      1.63 o 
  -3   1   9      337.45      332.61      8.04 o 
  -2   1   9      205.96      210.20      4.39 o 
  -1   1   9       69.40       69.68      1.59 o 
   0   1   9      208.35      206.17      2.46 o 
   1   1   9      425.58      421.60      6.68 o 
   2   1   9      191.07      205.43      2.61 o 
   3   1   9       13.00       12.24      0.90 o 
   4   1   9       49.14       52.82      4.53 o 
   5   1   9       58.20       62.92      2.28 o 
   6   1   9       26.38       26.32      1.73 o 
   7   1   9        2.99        1.95      1.01 o 
  -5   2   9        0.92        2.61      1.68 o 
  -4   2   9       57.49       58.03      2.73 o 
  -3   2   9        0.65        0.47      0.98 o 
  -2   2   9      517.49      517.48     11.66 o 
  -1   2   9      229.74      236.54      4.15 o 
   0   2   9        0.05        0.67      0.29 o 
   1   2   9       56.91       44.12      0.94 o 
   2   2   9      129.44      124.41      1.64 o 
   3   2   9      259.46      268.39      3.85 o 
   4   2   9       24.55       23.93      1.27 o 
   5   2   9        6.96        6.04      1.04 o 
   6   2   9       82.17       81.98      2.76 o 
   7   2   9        6.03        4.06      1.16 o 
  -4   3   9        8.66       11.88      1.70 o 
  -3   3   9       17.68       16.79      1.79 o 
  -2   3   9      151.43      158.60      4.81 o 
  -1   3   9       26.61       25.83      1.37 o 
   0   3   9       28.94       25.05      1.00 o 
   1   3   9       25.90       27.51      0.86 o 
   2   3   9       10.54       10.63      0.60 o 
   3   3   9        1.06        0.78      0.42 o 
   4   3   9      467.88      476.13      6.98 o 
   5   3   9       67.42       65.32      2.50 o 
   6   3   9       16.11       16.56      1.52 o 
   7   3   9       87.77       83.79      3.01 o 
  -3   4   9       45.56       45.69      1.99 o 
  -2   4   9       13.75       16.57      1.35 o 
  -1   4   9       13.86       12.56      1.29 o 
   0   4   9       54.75       54.34      1.54 o 
   1   4   9      343.15      343.94      5.50 o 
   2   4   9       45.22       45.48      1.14 o 
   3   4   9      597.49      592.59      7.11 o 
   4   4   9      184.93      194.87      3.20 o 
   5   4   9       50.73       50.53      2.07 o 
   6   4   9       82.36       81.74      3.02 o 
   7   4   9       87.89       84.81      3.17 o 
  -2   5   9        8.92        9.21      1.29 o 
  -1   5   9       39.71       35.03      1.89 o 
   0   5   9       96.56       87.01      2.38 o 
   1   5   9        6.81        5.56      0.76 o 
   2   5   9        0.64        0.74      0.59 o 
   3   5   9       86.53       92.12      2.53 o 
   4   5   9      143.75      147.48      2.85 o 
   5   5   9       12.24       13.67      1.10 o 
   6   5   9        7.82        7.61      2.12 o 
   7   5   9        0.19       -0.73      1.17 o 
  -1   6   9        4.25        3.88      1.21 o 
   0   6   9       37.80       32.66      1.72 o 
   1   6   9        2.87        2.26      0.82 o 
   2   6   9       20.29       19.38      1.00 o 
   3   6   9        0.00       -0.85      0.97 o 
   4   6   9        0.34       -0.77      1.02 o 
   5   6   9        7.41        3.76      0.83 o 
   6   6   9        0.01       -0.78      1.04 o 
   1   7   9        1.36        2.61      1.37 o 
   2   7   9       93.07       98.88      3.38 o 
   3   7   9      323.15      343.90      6.00 o 
   4   7   9        2.66        1.76      1.20 o 
   5   7   9       48.33       59.34      2.69 o 
  -2  -6  10      105.69      103.60      3.10 o 
  -1  -6  10        0.00       -0.21      1.38 o 
  -4  -5  10        1.96        0.92      1.04 o 
  -3  -5  10       84.11       87.48      2.48 o 
  -2  -5  10       54.03       54.70      2.42 o 
  -1  -5  10        0.11       -1.21      1.17 o 
   0  -5  10        9.85        8.59      1.16 o 
   1  -5  10        4.97        3.46      1.83 o 
  -5  -4  10        0.58        0.77      0.89 o 
  -4  -4  10       14.43       15.03      1.03 o 
  -3  -4  10       58.35       54.70      1.55 o 
  -2  -4  10       16.09       18.16      1.45 o 
  -1  -4  10       30.81       27.77      1.50 o 
   0  -4  10        0.03        0.71      0.78 o 
   1  -4  10       16.79       16.39      1.61 o 
   2  -4  10        1.79        2.85      1.50 o 
   3  -4  10      296.17      263.26      5.90 o 
  -5  -3  10        3.92        5.48      1.07 o 
  -4  -3  10       43.36       42.94      1.70 o 
  -3  -3  10      255.88      261.01      3.60 o 
  -2  -3  10      698.72      715.11      7.66 o 
  -1  -3  10      151.71      152.88      2.92 o 
   0  -3  10      140.49      141.70      2.50 o 
   1  -3  10       17.46       19.73      1.22 o 
   2  -3  10        0.00       -0.26      0.94 o 
   3  -3  10       14.46       19.14      2.18 o 
   4  -3  10      577.10      544.03     10.07 o 
  -6  -2  10        0.61        0.34      0.96 o 
  -5  -2  10       11.22       15.28      2.16 o 
  -4  -2  10       16.99       15.76      1.07 o 
  -3  -2  10       94.91       96.98      1.96 o 
  -2  -2  10       79.40       78.65      2.10 o 
  -1  -2  10      193.46      202.61      2.49 o 
   0  -2  10        0.00       -0.35      0.55 o 
   1  -2  10       29.51       24.39      1.36 o 
   2  -2  10       19.19       17.77      2.59 o 
   3  -2  10       39.46       38.33      1.97 o 
   4  -2  10       66.85       69.36      2.73 o 
   5  -2  10      102.87      101.53      3.28 o 
  -5  -1  10      117.72      101.43      2.65 o 
  -4  -1  10       28.52       24.98      1.41 o 
  -3  -1  10        6.16        8.35      0.83 o 
  -2  -1  10        2.85        2.23      0.54 o 
  -1  -1  10        6.21        6.31      0.55 o 
   0  -1  10        1.59        2.03      0.42 o 
   1  -1  10        6.94        6.65      0.73 o 
   2  -1  10        4.28        4.60      0.80 o 
   3  -1  10       10.20        9.65      1.13 o 
   4  -1  10        8.10        6.46      1.18 o 
   5  -1  10        4.97        3.92      1.08 o 
   6  -1  10        7.89        4.83      1.19 o 
  -5   0  10        6.83        6.41      1.46 o 
  -4   0  10        0.96       -0.33      1.68 o 
  -3   0  10       27.36       28.81      2.05 o 
  -2   0  10        0.11        1.15      0.75 o 
  -1   0  10      214.95      219.55      3.47 o 
   0   0  10       38.36       43.26      1.20 o 
   1   0  10        6.29        7.57      0.53 o 
   2   0  10       57.25       59.21      1.53 o 
   3   0  10       27.24       29.37      1.54 o 
   4   0  10        5.80        3.58      0.95 o 
   5   0  10        8.57        8.00      1.65 o 
   6   0  10       88.99       90.47      2.96 o 
  -5   1  10       22.21       22.28      2.01 o 
  -4   1  10        0.11       -1.13      1.04 o 
  -3   1  10       23.30       28.59      2.07 o 
  -2   1  10       33.00       28.23      1.51 o 
  -1   1  10      249.41      255.42      3.92 o 
   0   1  10      316.12      339.51      4.09 o 
   1   1  10        0.44        0.40      0.37 o 
   2   1  10      238.32      245.35      3.39 o 
   3   1  10      144.67      150.43      2.76 o 
   4   1  10        2.00        2.47      1.31 o 
   5   1  10       28.53       29.12      2.11 o 
   6   1  10      108.83      105.39      3.86 o 
  -4   2  10       21.44       22.75      2.04 o 
  -3   2  10        8.18        8.24      1.41 o 
  -2   2  10      690.08      701.26     15.44 o 
  -1   2  10       17.88       16.69      0.95 o 
   0   2  10       78.41       74.47      1.57 o 
   1   2  10       10.95       11.70      0.65 o 
   2   2  10       85.54       93.35      1.53 o 
   3   2  10      113.79      120.73      2.25 o 
   4   2  10      178.65      177.39      3.77 o 
   5   2  10       26.30       22.46      2.75 o 
   6   2  10       32.65       31.75      1.97 o 
   7   2  10        1.31        0.62      1.08 o 
  -4   3  10        3.05        2.77      2.06 o 
  -3   3  10       16.27       17.66      1.86 o 
  -2   3  10       54.90       54.36      4.73 o 
  -1   3  10       16.00       15.06      1.17 o 
   0   3  10       21.68       21.25      0.98 o 
   1   3  10       28.85       28.07      1.01 o 
   2   3  10        2.77        2.90      0.48 o 
   3   3  10        0.96        0.78      0.62 o 
   4   3  10       33.52       34.21      1.46 o 
   5   3  10       31.21       32.60      1.63 o 
   6   3  10        0.47       -0.38      0.98 o 
   7   3  10       35.48       37.13      2.38 o 
  -3   4  10       48.81       45.32      2.26 o 
  -2   4  10       51.07       54.05      2.37 o 
  -1   4  10        0.04       -0.21      0.86 o 
   0   4  10       16.61        9.05      0.85 o 
   1   4  10       58.11       70.16      1.51 o 
   2   4  10       46.43       47.85      1.31 o 
   3   4  10        0.30        0.98      0.64 o 
   4   4  10      138.71      132.38      2.55 o 
   5   4  10       14.08       11.74      1.27 o 
   6   4  10        1.75        0.95      1.21 o 
   7   4  10       19.42       20.31      1.92 o 
  -2   5  10        7.56        6.51      1.32 o 
  -1   5  10       22.57       26.69      1.74 o 
   0   5  10        4.82        2.40      0.97 o 
   1   5  10       31.72       35.89      1.30 o 
   2   5  10       13.97       12.39      0.78 o 
   3   5  10      122.26      123.69      3.00 o 
   4   5  10       34.31       33.96      1.71 o 
   5   5  10        2.79        2.26      0.91 o 
   6   5  10        0.17        0.87      1.05 o 
   7   5  10       11.19       10.57      1.97 o 
  -1   6  10        0.75        0.91      1.16 o 
   0   6  10      113.50      110.60      2.89 o 
   1   6  10        2.66        3.08      0.85 o 
   2   6  10        1.26        1.36      0.87 o 
   3   6  10        0.63        1.70      1.00 o 
   4   6  10        2.91        0.40      1.28 o 
   5   6  10        9.26        7.58      1.02 o 
   6   6  10       31.12       24.89      1.99 o 
   1   7  10        1.01        2.87      1.29 o 
   2   7  10        0.27        1.25      1.33 o 
   3   7  10       43.43       53.69      2.29 o 
   4   7  10        1.57        1.00      1.26 o 
   5   7  10        6.47        6.57      2.03 o 
  -4  -5  11        2.13        1.56      1.13 o 
  -3  -5  11        3.47        3.97      1.08 o 
  -2  -5  11        9.63       12.58      1.60 o 
  -1  -5  11        0.40       -0.60      1.25 o 
   0  -5  11       43.00       35.68      1.93 o 
   1  -5  11        0.42       -2.22      1.99 o 
  -5  -4  11       37.68       44.06      1.96 o 
  -4  -4  11       16.18       19.44      1.15 o 
  -3  -4  11       61.81       60.31      2.00 o 
  -2  -4  11        1.34        0.98      1.01 o 
  -1  -4  11        8.98        9.75      1.21 o 
   0  -4  11      122.80      125.49      3.39 o 
   1  -4  11        0.56       -0.10      1.18 o 
   2  -4  11        0.06       -0.02      1.65 o 
  -5  -3  11       11.19        7.72      1.20 o 
  -4  -3  11       43.46       36.09      1.62 o 
  -3  -3  11       13.16       13.54      1.12 o 
  -2  -3  11      115.04      115.24      2.16 o 
  -1  -3  11        2.14        2.52      0.96 o 
   0  -3  11       87.55       85.89      1.94 o 
   1  -3  11       83.67       88.44      2.41 o 
   2  -3  11        1.99        2.31      1.14 o 
   3  -3  11      124.12      125.23      3.66 o 
   4  -3  11        3.32        4.51      1.43 o 
  -5  -2  11        3.16        2.62      1.20 o 
  -4  -2  11       25.12       17.53      1.19 o 
  -3  -2  11        2.54        3.95      0.68 o 
  -2  -2  11      179.49      181.12      2.55 o 
  -1  -2  11      265.63      267.42      3.63 o 
   0  -2  11       97.62      102.43      2.07 o 
   1  -2  11       30.07       25.62      1.21 o 
   2  -2  11        0.54        0.71      0.92 o 
   3  -2  11       22.34       19.17      1.56 o 
   4  -2  11      230.10      232.46      5.69 o 
   5  -2  11      156.92      155.02      4.96 o 
  -5  -1  11        5.62        2.65      1.51 o 
  -4  -1  11       54.57       47.42      1.90 o 
  -3  -1  11       30.46       25.27      1.24 o 
  -2  -1  11       59.78       59.39      1.59 o 
  -1  -1  11       15.63       15.24      0.79 o 
   0  -1  11       23.00       21.81      0.83 o 
   1  -1  11        1.83        1.30      0.59 o 
   2  -1  11      425.40      440.74      6.92 o 
   3  -1  11        2.92        2.73      0.94 o 
   4  -1  11        2.32        0.49      0.99 o 
   5  -1  11        0.09       -1.94      0.97 o 
  -5   0  11        0.13       -0.54      1.80 o 
  -4   0  11       54.92       50.02      3.63 o 
  -3   0  11        1.98        2.06      1.13 o 
  -2   0  11      352.25      365.92      5.95 o 
  -1   0  11      138.00      148.10      2.68 o 
   0   0  11        0.03        0.00      0.42 o 
   1   0  11        8.04        7.14      0.64 o 
   2   0  11      158.60      163.79      2.84 o 
   3   0  11       56.95       55.75      2.33 o 
   4   0  11        0.48        0.74      1.31 o 
   5   0  11        1.02        1.99      1.03 o 
   6   0  11        5.14        6.16      1.24 o 
  -5   1  11       56.36       69.14      3.32 o 
  -4   1  11       46.43       39.36      2.52 o 
  -3   1  11       50.70       49.50      2.67 o 
  -2   1  11      145.97      146.24      3.68 o 
  -1   1  11      220.02      202.66      3.36 o 
   0   1  11      163.71      174.05      2.74 o 
   1   1  11      118.17      118.85      2.04 o 
   2   1  11       36.45       40.61      1.28 o 
   3   1  11        2.72        3.07      0.75 o 
   4   1  11        0.90       -0.19      0.91 o 
   5   1  11       32.21       33.74      2.00 o 
   6   1  11       13.25        8.80      1.33 o 
  -4   2  11        5.50        8.32      2.15 o 
  -3   2  11       50.70       43.12      2.57 o 
  -2   2  11      322.99      336.88      8.43 o 
  -1   2  11        3.56        3.52      0.74 o 
   0   2  11       29.62       26.81      1.07 o 
   1   2  11        2.37        2.31      0.46 o 
   2   2  11       64.19       66.91      1.46 o 
   3   2  11       35.81       33.66      1.31 o 
   4   2  11      366.30      373.14      6.72 o 
   5   2  11       32.05       32.87      5.11 o 
   6   2  11        0.16        1.66      2.14 o 
   7   2  11        1.86       -0.02      2.10 o 
  -3   3  11       16.63       14.20      1.88 o 
  -2   3  11      326.17      326.38      6.41 o 
  -1   3  11      173.33      173.48      4.22 o 
   0   3  11       39.01       34.59      1.23 o 
   1   3  11        7.67        7.22      0.74 o 
   2   3  11       30.06       29.06      0.95 o 
   3   3  11       54.87       59.10      1.59 o 
   4   3  11     1463.70     1501.81     20.35 o 
   5   3  11        4.88        8.96      1.17 o 
   6   3  11       11.28        7.50      1.40 o 
   7   3  11       11.61       13.87      1.81 o 
  -3   4  11       41.02       44.72      2.70 o 
  -2   4  11       64.96       67.40      2.65 o 
  -1   4  11       26.71       29.80      1.62 o 
   0   4  11       26.75       20.42      1.17 o 
   1   4  11      191.28      177.84      2.68 o 
   2   4  11       38.94       35.96      1.31 o 
   3   4  11       78.52       78.47      1.83 o 
   4   4  11       45.15       49.91      1.66 o 
   5   4  11      210.27      208.12      4.56 o 
   6   4  11       15.50       13.15      1.68 o 
   7   4  11       25.69       21.94      2.14 o 
  -2   5  11        2.36        3.67      1.28 o 
  -1   5  11        0.32        0.94      1.10 o 
   0   5  11       10.45        7.14      1.09 o 
   1   5  11       73.16       73.98      1.85 o 
   2   5  11       19.70       18.19      1.22 o 
   3   5  11       16.01       14.63      1.19 o 
   4   5  11        0.73        1.14      0.82 o 
   5   5  11        2.42        1.11      0.89 o 
   6   5  11        0.13        0.31      1.09 o 
   0   6  11      156.10      157.93      3.54 o 
   1   6  11       52.04       55.77      1.83 o 
   2   6  11        0.73        0.62      1.18 o 
   3   6  11        0.75       -0.39      1.00 o 
   4   6  11       10.45        9.76      1.52 o 
   5   6  11       71.51       70.72      2.74 o 
   6   6  11      156.86      164.11      4.20 o 
   2   7  11       24.16       31.34      3.35 o 
   3   7  11       33.13       38.54      1.93 o 
   4   7  11        0.46        1.68      1.27 o 
  -2  -5  12       42.19       45.85      2.68 o 
  -1  -5  12       15.85       14.08      1.81 o 
   0  -5  12       19.83       20.58      3.36 o 
  -4  -4  12       60.97       75.06      2.20 o 
  -3  -4  12        0.75        0.90      1.05 o 
  -2  -4  12        2.44        0.45      0.95 o 
  -1  -4  12        1.79        1.40      1.11 o 
   0  -4  12        0.24        0.41      0.94 o 
   1  -4  12      236.78      231.81      5.60 o 
   2  -4  12       19.01       17.82      1.98 o 
  -4  -3  12       13.42       12.82      1.22 o 
  -3  -3  12       50.70       53.88      1.59 o 
  -2  -3  12        9.93        9.29      1.02 o 
  -1  -3  12      153.48      156.30      3.61 o 
   0  -3  12        9.97        9.21      0.86 o 
   1  -3  12       18.36       15.25      2.02 o 
   2  -3  12        0.26       -0.26      2.32 o 
   3  -3  12       23.17       25.17      1.94 o 
  -5  -2  12       20.49       21.63      1.81 o 
  -4  -2  12      125.76      115.24      2.71 o 
  -3  -2  12       97.17       92.01      2.04 o 
  -2  -2  12       36.48       41.92      1.36 o 
  -1  -2  12       14.25       12.54      1.04 o 
   0  -2  12       25.01       21.96      1.20 o 
   1  -2  12       29.81       31.46      1.46 o 
   2  -2  12        1.13       -0.32      1.02 o 
   3  -2  12       18.88       18.16      2.06 o 
   4  -2  12        7.04        5.22      1.39 o 
  -5  -1  12        1.05        4.15      1.26 o 
  -4  -1  12       55.42       55.03      2.48 o 
  -3  -1  12       20.69       16.35      1.26 o 
  -2  -1  12       81.73       84.28      1.91 o 
  -1  -1  12        3.35        1.78      0.60 o 
   0  -1  12       28.30       27.36      1.11 o 
   1  -1  12        4.13        4.26      0.71 o 
   2  -1  12       22.73       25.27      2.18 o 
   3  -1  12        6.27        6.08      1.26 o 
   4  -1  12       19.18       17.56      2.21 o 
   5  -1  12        6.47        7.02      1.41 o 
  -4   0  12       14.96       15.75      2.96 o 
  -3   0  12        8.54        5.82      1.16 o 
  -2   0  12       39.99       38.89      1.59 o 
  -1   0  12        4.10        4.79      0.68 o 
   0   0  12       21.56       19.49      0.96 o 
   1   0  12       86.90       92.81      1.81 o 
   2   0  12        0.39        1.23      0.65 o 
   3   0  12      230.54      234.11      5.61 o 
   4   0  12       50.06       46.57      2.31 o 
   5   0  12       23.24       20.89      2.51 o 
  -4   1  12       27.57       30.81      2.47 o 
  -3   1  12       18.46       18.86      1.92 o 
  -2   1  12      235.44      227.74      5.08 o 
  -1   1  12      265.54      271.21      4.29 o 
   0   1  12       62.67       61.24      1.61 o 
   1   1  12      123.77      131.10      1.99 o 
   2   1  12        8.59        8.74      0.70 o 
   3   1  12       52.44       64.51      3.01 o 
   4   1  12        7.51        4.34      1.19 o 
   5   1  12        1.80        3.55      1.14 o 
   6   1  12        6.02        4.45      1.35 o 
  -4   2  12        1.09        3.69      1.53 o 
  -3   2  12        9.58        9.63      3.11 o 
  -2   2  12       43.08       32.97      2.40 o 
  -1   2  12       32.25       27.96      1.35 o 
   0   2  12       57.17       58.05      1.42 o 
   1   2  12        1.88        1.46      0.60 o 
   2   2  12        7.65        6.66      0.68 o 
   3   2  12        5.48        5.14      0.78 o 
   4   2  12        0.01       -0.92      0.92 o 
   5   2  12        3.18        2.68      1.13 o 
   6   2  12        0.51       -0.34      1.14 o 
  -3   3  12       17.16       15.72      2.03 o 
  -2   3  12      333.02      337.29      6.69 o 
  -1   3  12      282.70      303.91      7.75 o 
   0   3  12        7.10        7.89      0.82 o 
   1   3  12        0.03       -0.10      0.58 o 
   2   3  12        5.02        5.01      0.78 o 
   3   3  12      150.92      159.83      2.64 o 
   4   3  12       95.27       92.79      2.38 o 
   5   3  12      490.48      474.06      8.43 o 
   6   3  12        0.26       -0.10      1.19 o 
  -2   4  12        4.71        7.95      1.44 o 
  -1   4  12        1.23        1.32      1.05 o 
   0   4  12       40.12       33.35      1.42 o 
   1   4  12        3.16        1.08      0.63 o 
   2   4  12       10.90       10.64      1.13 o 
   3   4  12      100.21      104.17      2.34 o 
   4   4  12       65.61       67.43      1.92 o 
   5   4  12      165.25      171.09      4.08 o 
   6   4  12       39.98       30.19      2.05 o 
  -1   5  12       10.56       14.96      1.63 o 
   0   5  12       23.86       20.77      1.49 o 
   1   5  12       22.12       13.78      1.00 o 
   2   5  12        1.87        1.72      0.93 o 
   3   5  12        5.86        6.07      1.06 o 
   4   5  12        3.05        2.50      1.14 o 
   5   5  12        1.47        0.65      0.99 o 
   6   5  12        3.72        3.83      1.24 o 
   0   6  12        1.86        1.26      1.15 o 
   1   6  12       36.59       33.96      1.54 o 
   2   6  12       11.31        8.76      1.47 o 
   3   6  12       16.10       17.30      1.39 o 
   4   6  12        7.06        4.95      1.33 o 
   5   6  12       10.52        8.51      1.39 o 
  -3  -4  13       99.37      105.19      3.13 o 
  -2  -4  13        1.84        0.24      0.99 o 
  -1  -4  13        0.43       -1.10      1.06 o 
   0  -4  13       33.64       33.53      2.25 o 
   1  -4  13       36.06       27.14      2.85 o 
  -4  -3  13       15.56       16.64      1.36 o 
  -3  -3  13       77.12       84.10      2.42 o 
  -2  -3  13       12.17       11.45      1.10 o 
  -1  -3  13       19.03       19.84      1.82 o 
   0  -3  13        1.30       -0.01      1.17 o 
   1  -3  13        6.61        5.87      1.04 o 
   2  -3  13       23.01       18.78      1.76 o 
   3  -3  13       48.12       59.91      2.95 o 
  -4  -2  13        3.03        0.09      0.92 o 
  -3  -2  13        4.47        4.54      0.88 o 
  -2  -2  13       10.01       11.42      0.94 o 
  -1  -2  13      403.08      428.33      6.50 o 
   0  -2  13      150.05      152.62      3.12 o 
   1  -2  13       13.35       13.52      1.07 o 
   2  -2  13       23.75       20.57      1.70 o 
   3  -2  13       88.29       77.53      3.16 o 
   4  -2  13       67.59       61.11      2.93 o 
  -4  -1  13        3.75        2.16      1.54 o 
  -3  -1  13        1.64       -0.04      0.91 o 
  -2  -1  13       21.73       23.42      1.31 o 
  -1  -1  13      254.33      262.56      3.90 o 
   0  -1  13      136.75      143.31      2.97 o 
   1  -1  13        0.19        0.14      0.74 o 
   2  -1  13        7.73        6.19      0.89 o 
   3  -1  13        7.21        5.71      1.29 o 
   4  -1  13       75.94       72.22      3.65 o 
  -4   0  13      103.90      117.24      4.48 o 
  -3   0  13       82.57       76.81      2.87 o 
  -2   0  13        2.83        1.59      0.95 o 
  -1   0  13      241.37      254.24      3.72 o 
   0   0  13      127.40      129.03      2.45 o 
   1   0  13       24.40       22.84      0.98 o 
   2   0  13      223.55      226.67      3.45 o 
   3   0  13       67.07       64.64      2.72 o 
   4   0  13        2.37        2.95      1.19 o 
   5   0  13        0.08        0.50      1.15 o 
  -4   1  13        0.98        4.28      1.61 o 
  -3   1  13        7.79        5.92      1.65 o 
  -2   1  13        0.34        0.05      1.03 o 
  -1   1  13        0.41       -0.49      0.71 o 
   0   1  13      152.85      154.58      2.66 o 
   1   1  13      107.43      111.45      2.54 o 
   2   1  13        4.11        3.62      0.65 o 
   3   1  13        8.69        8.65      0.98 o 
   4   1  13       26.93       24.44      1.79 o 
   5   1  13       17.16       15.85      3.36 o 
   6   1  13       67.63       60.44      2.85 o 
  -3   2  13        0.04       -1.06      1.38 o 
  -2   2  13       15.07       15.87      2.06 o 
  -1   2  13        7.16        6.07      0.88 o 
   0   2  13        2.62        2.31      0.62 o 
   1   2  13      119.27      117.93      2.31 o 
   2   2  13       49.17       50.24      1.53 o 
   3   2  13        0.59        0.47      0.70 o 
   4   2  13        3.44        3.52      1.31 o 
   5   2  13      197.07      214.29      5.62 o 
   6   2  13      131.03      140.04      4.35 o 
  -3   3  13       12.00       10.01      1.97 o 
  -2   3  13       68.71       74.96      2.75 o 
  -1   3  13       24.00       23.29      1.77 o 
   0   3  13       58.00       65.22      1.77 o 
   1   3  13       19.30       13.82      0.86 o 
   2   3  13      159.68      163.47      3.50 o 
   3   3  13       51.06       55.78      1.62 o 
   4   3  13      125.16      132.80      2.65 o 
   5   3  13        0.99        2.42      1.14 o 
   6   3  13      120.07      127.22      4.18 o 
  -2   4  13       23.19       28.87      2.10 o 
  -1   4  13        6.23        5.00      1.19 o 
   0   4  13       93.57       98.46      2.74 o 
   1   4  13        7.48        9.03      0.80 o 
   2   4  13        1.97        0.35      0.88 o 
   3   4  13       12.75        8.84      1.11 o 
   4   4  13       24.95       19.22      1.18 o 
   5   4  13       38.36       28.95      1.88 o 
   6   4  13       78.54       71.54      3.86 o 
   0   5  13        0.15        0.41      1.02 o 
   1   5  13        4.45        4.76      0.86 o 
   2   5  13       76.22       79.70      2.49 o 
   3   5  13       43.64       41.07      1.97 o 
   4   5  13        3.95        3.94      1.06 o 
   5   5  13        0.45        1.20      0.87 o 
   1   6  13        0.55       -0.92      1.28 o 
   2   6  13        4.37        2.74      1.35 o 
   3   6  13       18.94       25.73      1.60 o 
   4   6  13       16.85       19.86      2.07 o 
  -1  -4  14        0.19       -1.24      1.04 o 
  -3  -3  14       17.97       12.34      1.95 o 
  -2  -3  14       83.25       92.51      2.51 o 
  -1  -3  14       21.63       20.79      1.42 o 
   0  -3  14       10.26        7.33      1.27 o 
   1  -3  14        7.47        4.90      1.00 o 
   2  -3  14        1.45       -0.19      2.91 o 
  -3  -2  14        6.82        5.65      0.94 o 
  -2  -2  14       32.13       30.39      1.65 o 
  -1  -2  14      371.62      401.94      6.26 o 
   0  -2  14      111.26      118.81      2.80 o 
   1  -2  14        7.02        8.49      1.16 o 
   2  -2  14       19.85       16.67      2.36 o 
   3  -2  14        0.09        2.40      1.36 o 
  -4  -1  14        1.17        0.96      1.39 o 
  -3  -1  14       30.85       25.91      1.94 o 
  -2  -1  14      111.95      119.03      2.66 o 
  -1  -1  14        3.23        3.02      0.87 o 
   0  -1  14      122.95      127.86      2.87 o 
   1  -1  14      100.15      107.26      2.24 o 
   2  -1  14       65.09       61.66      1.90 o 
   3  -1  14      149.89      148.18      4.46 o 
   4  -1  14        0.76       -0.08      1.31 o 
  -3   0  14       15.19       12.23      1.84 o 
  -2   0  14       45.24       42.91      1.72 o 
  -1   0  14      213.94      217.75      3.38 o 
   0   0  14      160.46      171.34      3.30 o 
   1   0  14        0.01       -0.13      0.81 o 
   2   0  14        0.27        0.65      0.77 o 
   3   0  14       17.42       16.33      1.47 o 
   4   0  14        0.09        0.66      1.20 o 
   5   0  14        2.97        1.54      1.31 o 
  -3   1  14        0.00        1.51      1.54 o 
  -2   1  14        1.04        0.62      1.15 o 
  -1   1  14      175.42      170.11      3.25 o 
   0   1  14       10.59       10.57      0.88 o 
   1   1  14       22.01       22.49      1.21 o 
   2   1  14        4.94        4.14      0.77 o 
   3   1  14        3.79        5.23      0.86 o 
   4   1  14        7.82        6.75      1.46 o 
   5   1  14       42.15       42.88      2.58 o 
  -3   2  14       14.06       13.60      2.10 o 
  -2   2  14        0.40        1.23      1.47 o 
  -1   2  14        0.34       -0.23      0.80 o 
   0   2  14        3.53        2.01      0.83 o 
   1   2  14       46.31       46.75      1.82 o 
   2   2  14       86.20       86.95      2.54 o 
   3   2  14      102.68      102.82      2.35 o 
   4   2  14       89.73       99.87      3.05 o 
   5   2  14      132.90      141.55      3.78 o 
  -2   3  14        4.70        4.52      1.31 o 
  -1   3  14      191.18      189.36      4.09 o 
   0   3  14      113.31      117.24      2.43 o 
   1   3  14       37.74       32.93      1.51 o 
   2   3  14        5.59        3.04      1.02 o 
   3   3  14        9.03       10.08      0.96 o 
   4   3  14        4.79        5.24      0.91 o 
   5   3  14      458.47      432.25     10.14 o 
  -1   4  14        4.32        3.17      1.19 o 
   0   4  14        8.84        7.43      0.98 o 
   1   4  14       66.06       60.57      2.36 o 
   2   4  14       14.56        9.40      1.17 o 
   3   4  14       11.18       11.12      1.24 o 
   4   4  14        0.29       -0.66      1.10 o 
   5   4  14        7.61        7.72      1.63 o 
   0   5  14        5.95        6.56      1.26 o 
   1   5  14       21.19       15.46      1.57 o 
   2   5  14       56.71       56.89      2.25 o 
   3   5  14       43.89       41.27      1.96 o 
   4   5  14       18.78       18.30      1.34 o 
   5   5  14       26.43       24.34      1.80 o 
   3   6  14        0.24        0.14      1.13 o 
  -2  -3  15        0.00        0.26      0.95 o 
  -1  -3  15        7.26        3.67      1.12 o 
   0  -3  15        1.88       -0.63      1.20 o 
   1  -3  15        0.06       -2.44      1.29 o 
  -3  -2  15        7.60        6.37      1.11 o 
  -2  -2  15       12.81        9.85      1.28 o 
  -1  -2  15       21.41       22.56      1.37 o 
   0  -2  15       32.49       32.64      1.59 o 
   1  -2  15       99.93      101.11      3.03 o 
   2  -2  15        0.02       -2.01      1.95 o 
  -3  -1  15        7.13        6.79      1.46 o 
  -2  -1  15        1.40        1.28      0.86 o 
  -1  -1  15       58.43       55.26      2.01 o 
   0  -1  15      361.51      388.82      6.13 o 
   1  -1  15        9.41        8.69      1.06 o 
   2  -1  15       11.88       11.19      1.07 o 
   3  -1  15       36.18       28.58      2.21 o 
  -3   0  15        0.30       -1.14      1.26 o 
  -2   0  15       59.79       63.47      2.13 o 
  -1   0  15       15.72       14.03      1.34 o 
   0   0  15       37.91       36.33      1.64 o 
   1   0  15        0.11       -0.64      0.86 o 
   2   0  15        2.85        2.82      1.20 o 
   3   0  15       28.59       24.32      1.82 o 
   4   0  15       57.25       50.83      2.34 o 
  -2   1  15        0.10       -1.89      1.42 o 
  -1   1  15        0.09       -0.27      0.82 o 
   0   1  15       13.22       11.88      1.05 o 
   1   1  15       11.16        9.90      1.06 o 
   2   1  15        9.52        8.49      1.09 o 
   3   1  15        6.08        4.88      0.96 o 
   4   1  15        1.11        0.93      1.77 o 
   5   1  15        0.58        1.68      1.42 o 
  -2   2  15       22.23       21.98      1.93 o 
  -1   2  15       12.72       10.42      1.43 o 
   0   2  15        0.51       -0.84      0.80 o 
   1   2  15       41.53       41.12      2.79 o 
   2   2  15       56.61       57.11      2.27 o 
   3   2  15       10.68       11.31      1.53 o 
   4   2  15        3.74        5.17      1.23 o 
   5   2  15       27.97       27.52      2.20 o 
  -1   3  15      164.02      172.21      4.00 o 
   0   3  15       54.22       57.96      1.85 o 
   1   3  15        8.65        9.97      1.12 o 
   2   3  15        0.55       -0.27      1.00 o 
   3   3  15       14.57       14.10      1.77 o 
   4   3  15        1.97        1.62      0.89 o 
   5   3  15        7.58        5.39      2.17 o 
   0   4  15      137.84      139.58      3.65 o 
   1   4  15       24.14       18.13      2.95 o 
   2   4  15        8.28        5.13      1.11 o 
   3   4  15        1.35        1.96      1.10 o 
   4   4  15       22.34       17.52      1.65 o 
   5   4  15      145.28      142.32      5.75 o 
   1   5  15        0.00        0.95      1.29 o 
   2   5  15        7.13        5.65      1.61 o 
   3   5  15       15.97       12.68      1.36 o 
   4   5  15        8.16        5.45      1.40 o 
  -1  -2  16       32.54       31.90      1.63 o 
   0  -2  16      297.13      314.73      5.32 o 
   1  -2  16        6.32        5.05      1.68 o 
  -2  -1  16       12.40       12.34      1.33 o 
  -1  -1  16       83.23       81.47      2.37 o 
   0  -1  16      218.83      234.12      4.29 o 
   1  -1  16       81.74       83.68      2.43 o 
   2  -1  16        4.84        5.65      1.37 o 
  -2   0  16       18.37       14.41      1.28 o 
  -1   0  16        2.47        2.53      1.09 o 
   0   0  16      168.75      176.51      3.53 o 
   1   0  16      117.81      121.84      2.87 o 
   2   0  16       14.11       14.99      1.60 o 
   3   0  16       27.37       22.66      1.81 o 
  -2   1  16       18.38       12.55      2.22 o 
  -1   1  16        4.22        3.99      1.07 o 
   0   1  16        3.41        2.88      0.91 o 
   1   1  16        0.48       -0.14      0.91 o 
   2   1  16        0.33        0.36      1.04 o 
   3   1  16       22.05       19.18      1.24 o 
   4   1  16       74.29       70.20      2.81 o 
  -1   2  16        9.18        6.11      0.94 o 
   0   2  16       14.19       10.30      1.25 o 
   1   2  16        0.04       -1.97      0.99 o 
   2   2  16      138.13      140.76      3.39 o 
   3   2  16        0.96        0.65      1.19 o 
   4   2  16        0.00       -0.75      1.13 o 
   0   3  16        2.59        2.09      1.06 o 
   1   3  16        1.01       -0.11      0.94 o 
   2   3  16       49.53       50.20      2.95 o 
   3   3  16       45.23       41.71      3.05 o 
   4   3  16        2.08        1.40      1.30 o 
   1   4  16       49.10       51.68      2.69 o 
   2   4  16       14.28       11.19      1.29 o 
   3   4  16        6.19        5.55      1.23 o 
   4   4  16        3.80        2.90      1.37 o 
   0  -1  17       11.23       12.41      1.26 o 
   1  -1  17      297.11      321.88      6.85 o 
  -1   0  17       70.57       71.71      2.68 o 
   0   0  17        0.00       -0.59      0.94 o 
   1   0  17        4.17        1.82      1.20 o 
   2   0  17        4.01        3.06      1.54 o 
  -1   1  17        3.55        3.32      1.10 o 
   0   1  17        0.01       -0.57      0.87 o 
   1   1  17        0.10       -0.16      1.07 o 
   2   1  17       11.24        9.85      1.46 o 
   3   1  17       49.98       49.58      2.58 o 
   0   2  17        0.16       -2.02      1.01 o 
   1   2  17       11.32        8.47      1.25 o 
   2   2  17       19.64       15.49      1.65 o 
   3   2  17       32.77       31.37      2.00 o 
   1   3  17       14.27       12.88      1.62 o 
   2   3  17        3.17        3.96      1.16 o 
   3   3  17       65.42       63.22      2.87 o 
                                                 
